# Supplementary material for: Enantioselective isothiourea-catalysed reversible Michael addition of aryl esters to 2-benzylidene malononitriles
Source: Chem Sci. 2023 Jun 2;14(27):7537–44. doi: 10.1039/d3sc02101g (PMC10337745; doi:10.1039/d3sc02101g)
Supplement: SC-014-D3SC02101G-s002 [file SC-014-D3SC02101G-s002.cif]

# Electronic Supplementary Material (ESI) for Chemical Science.
# This journal is © The Royal Society of Chemistry 2023

####################################################################### 
# 
# This file contains crystal structure data downloaded from the 
# Cambridge Structural Database (CSD) hosted by the Cambridge 
# Crystallographic Data Centre (CCDC).
# 
# Full information about CCDC data access policies and citation 
# guidelines are available at http://www.ccdc.cam.ac.uk/access/V1 
# 
# Audit and citation data items may have been added by the CCDC. 
# Please retain this information to preserve the provenance of 
# this file and to allow appropriate attribution of the data. 
# 
#######################################################################

data_5
_database_code_depnum_ccdc_archive 'CCDC 2253984'
loop_
_audit_author_name
_audit_author_address
'David Cordes'
;University of St Andrews
United Kingdom
;
_audit_update_record             
;
2023-04-04 deposited with the CCDC.	2023-06-01 downloaded from the CCDC.
;
_audit_creation_date             2020-03-05
_audit_creation_method           'by CrystalStructure 4.3'

_chemical_formula_sum            'C25 H19 N3 O4'
_chemical_formula_moiety         'C25 H19 N3 O4'
_chemical_formula_weight         425.44
_chemical_melting_point          ?
_chemical_absolute_configuration ad

#==============================================================================
# CRYSTAL DATA
_space_group_crystal_system      orthorhombic
_space_group_name_H-M_alt        P212121
_space_group_name_Hall           'P 2ac 2ab'
_space_group_IT_number           19
loop_
_space_group_symop_id
_space_group_symop_operation_xyz
1 +X,+Y,+Z
2 1/2-X,-Y,1/2+Z
3 1/2+X,1/2-Y,-Z
4 -X,1/2+Y,1/2-Z
#------------------------------------------------------------------------------
_cell_length_a                   11.65320(10)
_cell_length_b                   13.39570(11)
_cell_length_c                   14.02840(12)
_cell_angle_alpha                90.0000
_cell_angle_beta                 90.0000
_cell_angle_gamma                90.0000
_cell_volume                     2189.87(3)
_cell_formula_units_Z            4
_cell_measurement_reflns_used    19791
_cell_measurement_theta_min      3.13
_cell_measurement_theta_max      75.24
_cell_measurement_temperature    125
#------------------------------------------------------------------------------
_exptl_crystal_description       prism
_exptl_crystal_colour            colourless
_exptl_crystal_size_max          0.200
_exptl_crystal_size_mid          0.100
_exptl_crystal_size_min          0.050
_exptl_crystal_density_diffrn    1.290
_exptl_crystal_density_meas      ?
_exptl_crystal_density_method    'not measured'
_exptl_crystal_F_000             888.00
_exptl_absorpt_coefficient_mu    0.731
_exptl_absorpt_correction_type   multi-scan
_exptl_absorpt_process_details   
;
CrysAlisPro 1.171.39.8d (Rigaku Oxford Diffraction, 2015)
Empirical absorption correction using spherical harmonics,
 implemented in SCALE3 ABSPACK scaling algorithm.
;
_exptl_absorpt_correction_T_min  0.792
_exptl_absorpt_correction_T_max  0.964

#==============================================================================
# EXPERIMENTAL DATA

_diffrn_ambient_temperature      125
_diffrn_radiation_type           'Cu K\a'
_diffrn_radiation_wavelength     1.54184
_diffrn_measurement_device_type  'Rigaku XtaLAB P200'
_diffrn_measurement_method       \w
_diffrn_detector_area_resol_mean 5.811
_diffrn_reflns_number            24536
_diffrn_reflns_av_unetI/netI     0.0087
_diffrn_reflns_av_R_equivalents  0.0190
_diffrn_reflns_theta_max         75.417
_diffrn_reflns_theta_min         4.564
_diffrn_reflns_theta_full        67.684
_diffrn_measured_fraction_theta_max 0.990
_diffrn_measured_fraction_theta_full 0.996
_diffrn_reflns_Laue_measured_fraction_max 0.990
_diffrn_reflns_Laue_measured_fraction_full 0.996
_diffrn_reflns_point_group_measured_fraction_max 0.977
_diffrn_reflns_point_group_measured_fraction_full 0.995
_diffrn_reflns_limit_h_min       -14
_diffrn_reflns_limit_h_max       14
_diffrn_reflns_limit_k_min       -16
_diffrn_reflns_limit_k_max       16
_diffrn_reflns_limit_l_min       -17
_diffrn_reflns_limit_l_max       16
_diffrn_standards_number         0
_diffrn_standards_interval_count .
_diffrn_standards_decay_%        ?
_reflns_number_total             4447
_reflns_number_gt                4432
_reflns_threshold_expression     F^2^>2.0\s(F^2^)
_reflns_Friedel_coverage         0.743
_reflns_Friedel_fraction_max     0.961
_reflns_Friedel_fraction_full    0.995

#==============================================================================
# REFINEMENT DATA

_refine_special_details          
;
    Refinement was performed using all reflections. The weighted 
    R-factor (wR) and goodness of fit (S) are based on F^2^.
    R-factor (gt) are based on F. The threshold expression of
    F^2^ > 2.0 sigma(F^2^) is used only for calculating R-factor (gt).
;
_refine_ls_structure_factor_coef Fsqd
_refine_ls_R_factor_all          0.0302
_refine_ls_R_factor_gt           0.0300
_refine_ls_wR_factor_ref         0.0815
_refine_ls_wR_factor_gt          0.0813
_refine_ls_number_restraints     0
_refine_ls_hydrogen_treatment    constr
_refine_ls_number_reflns         4447
_refine_ls_number_parameters     291
_refine_ls_goodness_of_fit_ref   1.029
_refine_ls_weighting_scheme      calc
_refine_ls_weighting_details     
'w = 1/[\s^2^(Fo^2^)+(0.0531P)^2^+0.3304P] where P=(Fo^2^+2Fc^2^)/3'
_atom_sites_solution_hydrogens   geom
_atom_sites_solution_primary     direct
_atom_sites_solution_secondary   difmap
_refine_ls_shift/su_max          0.000
_refine_diff_density_max         0.23
_refine_diff_density_min         -0.26
_refine_ls_extinction_method     SHELXL
_refine_ls_extinction_coef       0.0109(8)
_refine_ls_abs_structure_details 
;
 Flack x determined using 1869 quotients [(I+)-(I-)]/[(I+)+(I-)]
 (Parsons, Flack and Wagner, Acta Cryst. B69 (2013) 249-259).
;
_refine_ls_abs_structure_Flack   0.05(5)

loop_
_atom_type_symbol
_atom_type_description
_atom_type_scat_dispersion_real
_atom_type_scat_dispersion_imag
_atom_type_scat_source
C C 0.0181 0.0091
;
International Tables for Crystallography
(Vol. C, Tables 4.2.6.8 and 6.1.1.4)
;
H H 0.0000 0.0000
;
International Tables for Crystallography
(Vol. C, Table 6.1.1.4)
;
N N 0.0311 0.0180
;
International Tables for Crystallography
(Vol. C, Tables 4.2.6.8 and 6.1.1.4)
;
O O 0.0492 0.0322
;
International Tables for Crystallography
(Vol. C, Tables 4.2.6.8 and 6.1.1.4)
;

#==============================================================================
# ATOMIC COORDINATES AND THERMAL PARAMETERS

loop_
_atom_site_label
_atom_site_type_symbol
_atom_site_fract_x
_atom_site_fract_y
_atom_site_fract_z
_atom_site_U_iso_or_equiv
_atom_site_adp_type
_atom_site_occupancy
_atom_site_site_symmetry_order
_atom_site_calc_flag
_atom_site_refinement_flags_posn
_atom_site_refinement_flags_adp
_atom_site_refinement_flags_occupancy
_atom_site_disorder_assembly
_atom_site_disorder_group
O1 O 0.70249(11) 0.23479(9) 0.23250(9) 0.0342(3) Uani 1 1 d . . . . .
O2 O 0.79094(11) 0.38232(9) 0.25304(10) 0.0368(3) Uani 1 1 d . . . . .
O3 O 1.14590(15) 0.04762(16) 0.05574(15) 0.0691(5) Uani 1 1 d . . . . .
O4 O 1.07375(13) 0.11604(13) -0.06822(11) 0.0522(4) Uani 1 1 d . . . . .
N5 N 0.37460(16) 0.50245(13) 0.19089(13) 0.0464(4) Uani 1 1 d . . . . .
N6 N 0.62387(15) 0.71609(11) 0.29460(11) 0.0386(4) Uani 1 1 d . . . . .
N10 N 1.07150(12) 0.09662(11) 0.01658(12) 0.0365(4) Uani 1 1 d . . . . .
C1 C 0.71110(14) 0.32860(12) 0.26761(10) 0.0258(3) Uani 1 1 d . . . . .
C2 C 0.60665(13) 0.35289(11) 0.32857(10) 0.0234(3) Uani 1 1 d . . . . .
H2 H 0.535407 0.334003 0.293164 0.028 Uiso 1 1 calc R U . . .
C3 C 0.60378(13) 0.46551(11) 0.35088(10) 0.0230(3) Uani 1 1 d . . . . .
H3 H 0.682149 0.483933 0.373980 0.028 Uiso 1 1 calc R U . . .
C4 C 0.58166(14) 0.52781(12) 0.25843(11) 0.0257(3) Uani 1 1 d . . . . .
H4 H 0.637314 0.505345 0.208594 0.031 Uiso 1 1 calc R U . . .
C5 C 0.46452(16) 0.51470(12) 0.22054(12) 0.0312(4) Uani 1 1 d . . . . .
C6 C 0.60348(15) 0.63416(12) 0.27849(11) 0.0284(3) Uani 1 1 d . . . . .
C7 C 0.79641(14) 0.20063(11) 0.17931(12) 0.0291(3) Uani 1 1 d . . . . .
C8 C 0.89121(18) 0.16290(15) 0.22593(13) 0.0401(4) Uani 1 1 d . . . . .
H8 H 0.893900 0.161305 0.293599 0.048 Uiso 1 1 calc R U . . .
C9 C 0.98226(17) 0.12745(15) 0.17250(14) 0.0402(4) Uani 1 1 d . . . . .
H9 H 1.048389 0.100491 0.202594 0.048 Uiso 1 1 calc R U . . .
C10 C 0.97470(14) 0.13218(11) 0.07408(12) 0.0292(3) Uani 1 1 d . . . . .
C11 C 0.87995(15) 0.16920(13) 0.02720(12) 0.0338(4) Uani 1 1 d . . . . .
H11 H 0.877212 0.171128 -0.040456 0.041 Uiso 1 1 calc R U . . .
C12 C 0.78879(16) 0.20353(14) 0.08138(13) 0.0350(4) Uani 1 1 d . . . . .
H12 H 0.721753 0.228802 0.051340 0.042 Uiso 1 1 calc R U . . .
C13 C 0.61363(13) 0.29248(11) 0.42067(11) 0.0241(3) Uani 1 1 d . . . . .
C14 C 0.53097(15) 0.22274(13) 0.44315(12) 0.0309(3) Uani 1 1 d . . . . .
H14 H 0.471267 0.209092 0.398926 0.037 Uiso 1 1 calc R U . . .
C15 C 0.53372(16) 0.17214(13) 0.52952(13) 0.0354(4) Uani 1 1 d . . . . .
H15 H 0.476060 0.124156 0.543393 0.042 Uiso 1 1 calc R U . . .
C16 C 0.61898(15) 0.19053(12) 0.59550(12) 0.0312(3) Uani 1 1 d . . . . .
C17 C 0.70204(17) 0.25989(15) 0.57252(14) 0.0407(4) Uani 1 1 d . . . . .
H17 H 0.761611 0.273558 0.616866 0.049 Uiso 1 1 calc R U . . .
C18 C 0.70039(15) 0.31014(14) 0.48595(13) 0.0365(4) Uani 1 1 d . . . . .
H18 H 0.759137 0.356908 0.471443 0.044 Uiso 1 1 calc R U . . .
C19 C 0.6221(2) 0.13569(17) 0.68918(14) 0.0451(5) Uani 1 1 d . . . . .
H19A H 0.544217 0.115282 0.706787 0.054 Uiso 1 1 calc R U . . .
H19B H 0.653369 0.179664 0.738613 0.054 Uiso 1 1 calc R U . . .
H19C H 0.670908 0.076423 0.683092 0.054 Uiso 1 1 calc R U . . .
C20 C 0.52061(13) 0.49310(11) 0.42962(10) 0.0232(3) Uani 1 1 d . . . . .
C21 C 0.55723(14) 0.55727(13) 0.50108(11) 0.0297(3) Uani 1 1 d . . . . .
H21 H 0.632926 0.583513 0.499131 0.036 Uiso 1 1 calc R U . . .
C22 C 0.48451(16) 0.58362(14) 0.57545(12) 0.0353(4) Uani 1 1 d . . . . .
H22 H 0.510285 0.628094 0.623658 0.042 Uiso 1 1 calc R U . . .
C23 C 0.37419(15) 0.54483(13) 0.57917(12) 0.0336(4) Uani 1 1 d . . . . .
H23 H 0.324417 0.562356 0.630129 0.040 Uiso 1 1 calc R U . . .
C24 C 0.33675(14) 0.48034(13) 0.50820(12) 0.0309(4) Uani 1 1 d . . . . .
H24 H 0.261303 0.453607 0.510713 0.037 Uiso 1 1 calc R U . . .
C25 C 0.40934(14) 0.45482(12) 0.43356(11) 0.0266(3) Uani 1 1 d . . . . .
H25 H 0.383101 0.411075 0.384916 0.032 Uiso 1 1 calc R U . . .

loop_
_atom_site_aniso_label
_atom_site_aniso_U_11
_atom_site_aniso_U_22
_atom_site_aniso_U_33
_atom_site_aniso_U_23
_atom_site_aniso_U_13
_atom_site_aniso_U_12
O1 0.0356(6) 0.0294(6) 0.0376(6) -0.0070(5) 0.0148(5) -0.0014(5)
O2 0.0326(6) 0.0339(6) 0.0440(7) -0.0082(5) 0.0132(6) -0.0039(5)
O3 0.0413(8) 0.0858(12) 0.0802(12) 0.0115(10) 0.0118(8) 0.0316(9)
O4 0.0435(8) 0.0735(10) 0.0396(8) -0.0174(7) 0.0141(6) 0.0028(7)
N5 0.0455(10) 0.0475(9) 0.0464(9) 0.0065(7) -0.0173(8) -0.0076(8)
N6 0.0517(9) 0.0311(7) 0.0329(7) 0.0011(6) -0.0011(7) -0.0051(7)
N10 0.0270(7) 0.0327(7) 0.0499(10) -0.0077(7) 0.0075(6) -0.0003(6)
C1 0.0283(7) 0.0280(7) 0.0211(6) 0.0005(6) 0.0038(6) 0.0011(6)
C2 0.0239(7) 0.0258(7) 0.0205(6) -0.0010(5) 0.0016(5) -0.0004(5)
C3 0.0240(7) 0.0264(7) 0.0187(6) -0.0002(5) 0.0006(5) -0.0009(6)
C4 0.0299(7) 0.0281(7) 0.0190(7) 0.0005(5) -0.0003(6) -0.0009(6)
C5 0.0392(9) 0.0292(7) 0.0253(7) 0.0032(6) -0.0055(7) -0.0024(7)
C6 0.0329(8) 0.0314(8) 0.0207(7) 0.0029(6) -0.0002(6) -0.0023(6)
C7 0.0312(8) 0.0247(7) 0.0314(8) -0.0030(6) 0.0100(7) 0.0002(6)
C8 0.0460(10) 0.0471(10) 0.0271(8) 0.0048(7) 0.0047(7) 0.0066(9)
C9 0.0356(9) 0.0466(10) 0.0383(9) 0.0066(8) -0.0007(8) 0.0102(8)
C10 0.0279(7) 0.0240(7) 0.0357(8) -0.0031(6) 0.0061(7) 0.0005(6)
C11 0.0325(8) 0.0412(9) 0.0277(8) -0.0042(7) 0.0030(7) 0.0038(7)
C12 0.0301(8) 0.0418(9) 0.0332(9) -0.0028(7) 0.0004(7) 0.0083(7)
C13 0.0248(7) 0.0259(7) 0.0215(7) 0.0002(6) 0.0038(6) 0.0031(6)
C14 0.0327(8) 0.0322(8) 0.0278(8) 0.0014(6) -0.0025(6) -0.0052(7)
C15 0.0357(8) 0.0353(8) 0.0352(9) 0.0085(7) 0.0031(7) -0.0055(7)
C16 0.0347(8) 0.0327(8) 0.0261(8) 0.0050(6) 0.0049(6) 0.0079(7)
C17 0.0384(9) 0.0486(10) 0.0352(9) 0.0116(8) -0.0120(8) -0.0056(8)
C18 0.0300(8) 0.0412(9) 0.0384(9) 0.0128(7) -0.0063(7) -0.0087(7)
C19 0.0516(11) 0.0514(11) 0.0324(9) 0.0162(8) 0.0032(8) 0.0039(9)
C20 0.0252(7) 0.0248(7) 0.0195(6) 0.0007(5) 0.0007(6) 0.0025(6)
C21 0.0274(8) 0.0367(8) 0.0249(7) -0.0042(6) 0.0025(6) -0.0055(6)
C22 0.0367(9) 0.0435(9) 0.0257(8) -0.0107(7) 0.0042(7) -0.0076(7)
C23 0.0323(8) 0.0404(9) 0.0282(8) -0.0083(7) 0.0094(6) -0.0012(7)
C24 0.0255(7) 0.0343(8) 0.0328(8) -0.0047(7) 0.0048(6) -0.0021(6)
C25 0.0265(7) 0.0281(7) 0.0251(7) -0.0046(6) 0.0007(6) -0.0006(6)

#==============================================================================
_computing_data_collection       'CrysAlisPro 1.171.39.8d (Rigaku OD, 2015)'
_computing_cell_refinement       'CrysAlisPro 1.171.39.8d (Rigaku OD, 2015)'
_computing_data_reduction        'CrysAlisPro 1.171.39.8d (Rigaku OD, 2015)'
_computing_structure_solution    'SHELXT Version 2018/2 (Sheldrick, 2014)'
_computing_structure_refinement  'SHELXL Version 2018/3 (Sheldrick, 2008)'
_computing_publication_material  'CrystalStructure 4.3 (Rigaku, 2018)'
_computing_molecular_graphics    'CrystalStructure 4.3'

#==============================================================================
# MOLECULAR GEOMETRY

_geom_special_details            
;
 All esds (except the esd in the dihedral angle between two l.s. planes)
 are estimated using the full covariance matrix.  The cell esds are taken
 into account individually in the estimation of esds in distances, angles
 and torsion angles; correlations between esds in cell parameters are only
 used when they are defined by crystal symmetry.  An approximate (isotropic)
 treatment of cell esds is used for estimating esds involving l.s. planes.
;

loop_
_geom_bond_atom_site_label_1
_geom_bond_atom_site_label_2
_geom_bond_distance
_geom_bond_site_symmetry_2
_geom_bond_publ_flag
O1 C1 1.354(2) . ?
O1 C7 1.4015(19) . ?
O2 C1 1.194(2) . ?
O3 N10 1.218(2) . ?
O4 N10 1.218(2) . ?
N5 C5 1.139(3) . ?
N6 C6 1.145(2) . ?
N10 C10 1.466(2) . ?
C1 C2 1.523(2) . ?
C2 C13 1.527(2) . ?
C2 C3 1.541(2) . ?
C2 H2 1.0000 . ?
C3 C20 1.515(2) . ?
C3 C4 1.564(2) . ?
C3 H3 1.0000 . ?
C4 C6 1.474(2) . ?
C4 C5 1.475(2) . ?
C4 H4 1.0000 . ?
C7 C12 1.377(2) . ?
C7 C8 1.380(3) . ?
C8 C9 1.383(3) . ?
C8 H8 0.9500 . ?
C9 C10 1.385(3) . ?
C9 H9 0.9500 . ?
C10 C11 1.377(2) . ?
C11 C12 1.385(2) . ?
C11 H11 0.9500 . ?
C12 H12 0.9500 . ?
C13 C14 1.378(2) . ?
C13 C18 1.385(2) . ?
C14 C15 1.389(2) . ?
C14 H14 0.9500 . ?
C15 C16 1.380(3) . ?
C15 H15 0.9500 . ?
C16 C17 1.380(3) . ?
C16 C19 1.506(2) . ?
C17 C18 1.389(3) . ?
C17 H17 0.9500 . ?
C18 H18 0.9500 . ?
C19 H19A 0.9800 . ?
C19 H19B 0.9800 . ?
C19 H19C 0.9800 . ?
C20 C21 1.388(2) . ?
C20 C25 1.395(2) . ?
C21 C22 1.390(2) . ?
C21 H21 0.9500 . ?
C22 C23 1.388(2) . ?
C22 H22 0.9500 . ?
C23 C24 1.388(2) . ?
C23 H23 0.9500 . ?
C24 C25 1.389(2) . ?
C24 H24 0.9500 . ?
C25 H25 0.9500 . ?

loop_
_geom_angle_atom_site_label_1
_geom_angle_atom_site_label_2
_geom_angle_atom_site_label_3
_geom_angle
_geom_angle_site_symmetry_1
_geom_angle_site_symmetry_3
_geom_angle_publ_flag
C1 O1 C7 116.04(13) . . ?
O4 N10 O3 122.69(17) . . ?
O4 N10 C10 118.97(16) . . ?
O3 N10 C10 118.33(17) . . ?
O2 C1 O1 123.72(14) . . ?
O2 C1 C2 126.18(14) . . ?
O1 C1 C2 110.09(13) . . ?
C1 C2 C13 108.63(12) . . ?
C1 C2 C3 109.91(12) . . ?
C13 C2 C3 110.38(11) . . ?
C1 C2 H2 109.3 . . ?
C13 C2 H2 109.3 . . ?
C3 C2 H2 109.3 . . ?
C20 C3 C2 113.62(12) . . ?
C20 C3 C4 111.65(12) . . ?
C2 C3 C4 110.96(12) . . ?
C20 C3 H3 106.7 . . ?
C2 C3 H3 106.7 . . ?
C4 C3 H3 106.7 . . ?
C6 C4 C5 110.08(14) . . ?
C6 C4 C3 109.21(12) . . ?
C5 C4 C3 112.82(13) . . ?
C6 C4 H4 108.2 . . ?
C5 C4 H4 108.2 . . ?
C3 C4 H4 108.2 . . ?
N5 C5 C4 178.51(19) . . ?
N6 C6 C4 177.91(19) . . ?
C12 C7 C8 122.34(16) . . ?
C12 C7 O1 118.13(16) . . ?
C8 C7 O1 119.50(15) . . ?
C7 C8 C9 118.89(16) . . ?
C7 C8 H8 120.6 . . ?
C9 C8 H8 120.6 . . ?
C8 C9 C10 118.41(17) . . ?
C8 C9 H9 120.8 . . ?
C10 C9 H9 120.8 . . ?
C11 C10 C9 122.92(15) . . ?
C11 C10 N10 118.10(15) . . ?
C9 C10 N10 118.98(16) . . ?
C10 C11 C12 118.19(15) . . ?
C10 C11 H11 120.9 . . ?
C12 C11 H11 120.9 . . ?
C7 C12 C11 119.25(17) . . ?
C7 C12 H12 120.4 . . ?
C11 C12 H12 120.4 . . ?
C14 C13 C18 118.34(14) . . ?
C14 C13 C2 121.04(14) . . ?
C18 C13 C2 120.54(14) . . ?
C13 C14 C15 120.95(16) . . ?
C13 C14 H14 119.5 . . ?
C15 C14 H14 119.5 . . ?
C16 C15 C14 120.97(16) . . ?
C16 C15 H15 119.5 . . ?
C14 C15 H15 119.5 . . ?
C17 C16 C15 117.93(16) . . ?
C17 C16 C19 121.01(17) . . ?
C15 C16 C19 121.05(17) . . ?
C16 C17 C18 121.41(17) . . ?
C16 C17 H17 119.3 . . ?
C18 C17 H17 119.3 . . ?
C13 C18 C17 120.38(16) . . ?
C13 C18 H18 119.8 . . ?
C17 C18 H18 119.8 . . ?
C16 C19 H19A 109.5 . . ?
C16 C19 H19B 109.5 . . ?
H19A C19 H19B 109.5 . . ?
C16 C19 H19C 109.5 . . ?
H19A C19 H19C 109.5 . . ?
H19B C19 H19C 109.5 . . ?
C21 C20 C25 118.99(14) . . ?
C21 C20 C3 118.76(14) . . ?
C25 C20 C3 122.25(13) . . ?
C20 C21 C22 120.81(15) . . ?
C20 C21 H21 119.6 . . ?
C22 C21 H21 119.6 . . ?
C23 C22 C21 119.87(15) . . ?
C23 C22 H22 120.1 . . ?
C21 C22 H22 120.1 . . ?
C22 C23 C24 119.81(15) . . ?
C22 C23 H23 120.1 . . ?
C24 C23 H23 120.1 . . ?
C25 C24 C23 120.16(15) . . ?
C25 C24 H24 119.9 . . ?
C23 C24 H24 119.9 . . ?
C24 C25 C20 120.35(14) . . ?
C24 C25 H25 119.8 . . ?
C20 C25 H25 119.8 . . ?

loop_
_geom_torsion_atom_site_label_1
_geom_torsion_atom_site_label_2
_geom_torsion_atom_site_label_3
_geom_torsion_atom_site_label_4
_geom_torsion
_geom_torsion_site_symmetry_1
_geom_torsion_site_symmetry_2
_geom_torsion_site_symmetry_3
_geom_torsion_site_symmetry_4
_geom_torsion_publ_flag
C7 O1 C1 O2 2.4(2) . . . . ?
C7 O1 C1 C2 -176.50(13) . . . . ?
O2 C1 C2 C13 -107.84(18) . . . . ?
O1 C1 C2 C13 70.98(16) . . . . ?
O2 C1 C2 C3 13.0(2) . . . . ?
O1 C1 C2 C3 -168.16(12) . . . . ?
C1 C2 C3 C20 -166.13(12) . . . . ?
C13 C2 C3 C20 -46.33(17) . . . . ?
C1 C2 C3 C4 67.09(16) . . . . ?
C13 C2 C3 C4 -173.11(12) . . . . ?
C20 C3 C4 C6 63.91(17) . . . . ?
C2 C3 C4 C6 -168.23(13) . . . . ?
C20 C3 C4 C5 -58.85(17) . . . . ?
C2 C3 C4 C5 69.01(16) . . . . ?
C1 O1 C7 C12 -99.78(18) . . . . ?
C1 O1 C7 C8 82.1(2) . . . . ?
C12 C7 C8 C9 0.5(3) . . . . ?
O1 C7 C8 C9 178.60(17) . . . . ?
C7 C8 C9 C10 0.6(3) . . . . ?
C8 C9 C10 C11 -1.0(3) . . . . ?
C8 C9 C10 N10 178.84(17) . . . . ?
O4 N10 C10 C11 12.3(2) . . . . ?
O3 N10 C10 C11 -166.85(18) . . . . ?
O4 N10 C10 C9 -167.58(17) . . . . ?
O3 N10 C10 C9 13.3(3) . . . . ?
C9 C10 C11 C12 0.3(3) . . . . ?
N10 C10 C11 C12 -179.51(16) . . . . ?
C8 C7 C12 C11 -1.2(3) . . . . ?
O1 C7 C12 C11 -179.30(15) . . . . ?
C10 C11 C12 C7 0.8(3) . . . . ?
C1 C2 C13 C14 -117.71(16) . . . . ?
C3 C2 C13 C14 121.72(16) . . . . ?
C1 C2 C13 C18 65.53(19) . . . . ?
C3 C2 C13 C18 -55.0(2) . . . . ?
C18 C13 C14 C15 0.7(3) . . . . ?
C2 C13 C14 C15 -176.13(15) . . . . ?
C13 C14 C15 C16 0.3(3) . . . . ?
C14 C15 C16 C17 -0.7(3) . . . . ?
C14 C15 C16 C19 -179.96(18) . . . . ?
C15 C16 C17 C18 0.1(3) . . . . ?
C19 C16 C17 C18 179.40(19) . . . . ?
C14 C13 C18 C17 -1.3(3) . . . . ?
C2 C13 C18 C17 175.59(17) . . . . ?
C16 C17 C18 C13 0.8(3) . . . . ?
C2 C3 C20 C21 133.57(15) . . . . ?
C4 C3 C20 C21 -100.01(16) . . . . ?
C2 C3 C20 C25 -45.28(19) . . . . ?
C4 C3 C20 C25 81.14(17) . . . . ?
C25 C20 C21 C22 -0.2(2) . . . . ?
C3 C20 C21 C22 -179.12(16) . . . . ?
C20 C21 C22 C23 0.6(3) . . . . ?
C21 C22 C23 C24 -0.4(3) . . . . ?
C22 C23 C24 C25 -0.1(3) . . . . ?
C23 C24 C25 C20 0.5(3) . . . . ?
C21 C20 C25 C24 -0.3(2) . . . . ?
C3 C20 C25 C24 178.54(15) . . . . ?


#==============================================================================
# Additional structures and associated data_? identifiers
# should be added at this point if there is more than one 
# structure analysis in the CIF.

_shelx_res_file                  
;
TITL ANAS1
    shelxl.res
    created by SHELXL-2018/3 at 22:32:21 on 05-Mar-2020
CELL  1.54184 11.65320 13.39570 14.02840 90.00000 90.00000 90.00000
ZERR  4 0.00010 0.00011 0.00012 0.00000 0.00000 0.00000
LATT -1
SYMM .50-X,    -Y, .50+Z
SYMM .50+X, .50-Y,    -Z
SYMM    -X, .50+Y, .50-Z
SFAC C H N O
UNIT 100 76 12 16
L.S. 20
FMAP 2
PLAN 5
WPDB -2
HTAB
BOND $H
CONF
LIST 4
TEMP -148.0
ACTA
SIZE 0.200 0.100 0.050
WGHT    0.053100    0.330400
EXTI    0.010921
FVAR       1.01396
O1    4    0.702486    0.234788    0.232502    11.00000    0.03555    0.02945 =
         0.03762   -0.00704    0.01481   -0.00140
O2    4    0.790941    0.382317    0.253036    11.00000    0.03260    0.03387 =
         0.04404   -0.00816    0.01320   -0.00387
O3    4    1.145897    0.047621    0.055741    11.00000    0.04128    0.08581 =
         0.08023    0.01146    0.01183    0.03163
O4    4    1.073752    0.116042   -0.068223    11.00000    0.04354    0.07351 =
         0.03957   -0.01739    0.01408    0.00276
N5    3    0.374598    0.502451    0.190890    11.00000    0.04546    0.04749 =
         0.04639    0.00652   -0.01731   -0.00756
N6    3    0.623869    0.716086    0.294597    11.00000    0.05172    0.03107 =
         0.03291    0.00113   -0.00107   -0.00512
N10   3    1.071500    0.096619    0.016583    11.00000    0.02701    0.03272 =
         0.04989   -0.00775    0.00746   -0.00031
C1    1    0.711098    0.328603    0.267609    11.00000    0.02828    0.02802 =
         0.02106    0.00047    0.00377    0.00105
C2    1    0.606648    0.352891    0.328574    11.00000    0.02390    0.02583 =
         0.02047   -0.00104    0.00161   -0.00039
AFIX  13
H2    2    0.535407    0.334003    0.293164    11.00000   -1.20000
AFIX   0
C3    1    0.603779    0.465506    0.350877    11.00000    0.02400    0.02642 =
         0.01871   -0.00022    0.00058   -0.00086
AFIX  13
H3    2    0.682149    0.483933    0.373980    11.00000   -1.20000
AFIX   0
C4    1    0.581659    0.527807    0.258434    11.00000    0.02986    0.02811 =
         0.01900    0.00050   -0.00025   -0.00095
AFIX  13
H4    2    0.637314    0.505345    0.208594    11.00000   -1.20000
AFIX   0
C5    1    0.464518    0.514698    0.220544    11.00000    0.03920    0.02920 =
         0.02526    0.00318   -0.00553   -0.00236
C6    1    0.603480    0.634163    0.278492    11.00000    0.03291    0.03144 =
         0.02074    0.00289   -0.00021   -0.00227
C7    1    0.796413    0.200632    0.179307    11.00000    0.03124    0.02473 =
         0.03136   -0.00297    0.00997    0.00020
C8    1    0.891208    0.162903    0.225934    11.00000    0.04603    0.04708 =
         0.02713    0.00475    0.00475    0.00659
AFIX  43
H8    2    0.893900    0.161305    0.293599    11.00000   -1.20000
AFIX   0
C9    1    0.982256    0.127446    0.172503    11.00000    0.03562    0.04663 =
         0.03828    0.00662   -0.00074    0.01024
AFIX  43
H9    2    1.048389    0.100491    0.202594    11.00000   -1.20000
AFIX   0
C10   1    0.974695    0.132182    0.074077    11.00000    0.02788    0.02400 =
         0.03570   -0.00306    0.00607    0.00049
C11   1    0.879947    0.169202    0.027201    11.00000    0.03254    0.04122 =
         0.02773   -0.00423    0.00297    0.00381
AFIX  43
H11   2    0.877212    0.171128   -0.040456    11.00000   -1.20000
AFIX   0
C12   1    0.788791    0.203533    0.081383    11.00000    0.03006    0.04178 =
         0.03317   -0.00281    0.00044    0.00828
AFIX  43
H12   2    0.721753    0.228802    0.051340    11.00000   -1.20000
AFIX   0
C13   1    0.613631    0.292483    0.420672    11.00000    0.02483    0.02590 =
         0.02151    0.00019    0.00378    0.00313
C14   1    0.530975    0.222740    0.443155    11.00000    0.03266    0.03224 =
         0.02784    0.00137   -0.00253   -0.00521
AFIX  43
H14   2    0.471267    0.209092    0.398926    11.00000   -1.20000
AFIX   0
C15   1    0.533722    0.172137    0.529524    11.00000    0.03565    0.03530 =
         0.03517    0.00851    0.00307   -0.00549
AFIX  43
H15   2    0.476060    0.124156    0.543393    11.00000   -1.20000
AFIX   0
C16   1    0.618983    0.190526    0.595503    11.00000    0.03472    0.03270 =
         0.02610    0.00500    0.00486    0.00785
C17   1    0.702036    0.259890    0.572520    11.00000    0.03837    0.04862 =
         0.03523    0.01161   -0.01198   -0.00557
AFIX  43
H17   2    0.761611    0.273558    0.616866    11.00000   -1.20000
AFIX   0
C18   1    0.700393    0.310143    0.485955    11.00000    0.03001    0.04120 =
         0.03836    0.01275   -0.00629   -0.00872
AFIX  43
H18   2    0.759137    0.356908    0.471443    11.00000   -1.20000
AFIX   0
C19   1    0.622145    0.135685    0.689178    11.00000    0.05160    0.05137 =
         0.03241    0.01618    0.00320    0.00393
AFIX 137
H19A  2    0.544217    0.115282    0.706787    11.00000   -1.20000
H19B  2    0.653369    0.179664    0.738613    11.00000   -1.20000
H19C  2    0.670908    0.076423    0.683092    11.00000   -1.20000
AFIX   0
C20   1    0.520615    0.493096    0.429618    11.00000    0.02523    0.02481 =
         0.01946    0.00069    0.00074    0.00250
C21   1    0.557226    0.557272    0.501081    11.00000    0.02736    0.03668 =
         0.02492   -0.00416    0.00247   -0.00553
AFIX  43
H21   2    0.632926    0.583513    0.499131    11.00000   -1.20000
AFIX   0
C22   1    0.484513    0.583616    0.575453    11.00000    0.03668    0.04346 =
         0.02571   -0.01074    0.00423   -0.00756
AFIX  43
H22   2    0.510285    0.628094    0.623658    11.00000   -1.20000
AFIX   0
C23   1    0.374189    0.544833    0.579172    11.00000    0.03235    0.04040 =
         0.02816   -0.00829    0.00942   -0.00120
AFIX  43
H23   2    0.324417    0.562356    0.630129    11.00000   -1.20000
AFIX   0
C24   1    0.336750    0.480342    0.508205    11.00000    0.02548    0.03434 =
         0.03284   -0.00471    0.00478   -0.00205
AFIX  43
H24   2    0.261303    0.453607    0.510713    11.00000   -1.20000
AFIX   0
C25   1    0.409343    0.454822    0.433555    11.00000    0.02648    0.02809 =
         0.02513   -0.00463    0.00069   -0.00062
AFIX  43
H25   2    0.383101    0.411075    0.384916    11.00000   -1.20000
AFIX   0
HKLF 4


REM  ANAS1
REM wR2 = 0.0815, GooF = S = 1.029, Restrained GooF = 1.029 for all data
REM R1 = 0.0300 for 4432 Fo > 4sig(Fo) and 0.0302 for all 4447 data
REM 291 parameters refined using 0 restraints

END

WGHT      0.0454      0.3605

REM Instructions for potential hydrogen bonds
HTAB C4 O2
EQIV $1 x-1/2, -y+1/2, -z
HTAB C4 O4_$1

REM Highest difference peak  0.226,  deepest hole -0.260,  1-sigma level  0.041
Q1    1   1.1743  0.1058  0.0759  11.00000  0.05    0.23
Q2    1   0.5549  0.4819  0.3881  11.00000  0.05    0.16
Q3    1   0.4701  0.4806  0.4297  11.00000  0.05    0.15
Q4    1   0.8524  0.2030  0.2062  11.00000  0.05    0.15
Q5    1   0.9441  0.1733  0.0535  11.00000  0.05    0.15
;

_shelx_res_checksum              35060

_shelx_hkl_file                  
;
   0   0  -1    0.13    0.03
   0   0  -1    0.00    0.02
   0  -1   0    0.35    0.07
   0  -1   0    0.37    0.03
   1   0   0    0.40    0.04
   0  -1   1    1.88    0.11
   0  -1  -1    1.88    0.10
   1   0  -1 2208.95    2.14
  -1   0   1 1958.83    2.20
  -1   1   0  251.22    0.86
   1   1   0  252.91    0.79
  -1  -1   1 3483.57    3.38
  -1  -1  -1 3702.22    3.94
   0   0   2 1110.64    1.62
   0   0   2 1091.74    2.13
   0  -2   0   29.44    0.36
   0   2   0   30.38    0.29
   0  -1  -2 3510.93    2.82
   0   1   2 3359.93    2.98
   0   2   1  581.99    1.50
   0   2  -1  589.08    1.95
   1   0  -2    3.11    0.14
  -1   0   2    3.04    0.13
  -2   0   0 4124.12    3.49
   1   2   0 2211.98    3.35
  -1   2   0 2253.43    3.41
  -1  -2   0 2231.29    3.09
  -1  -2   0 2148.50    2.91
   1  -2   0 2124.38    3.15
  -1   1  -2 2355.70    3.45
   1   1  -2 2408.20    3.45
  -1  -1  -2 2415.86    3.86
  -1   1  -2 2459.21    2.93
   2   0   1 2632.36    2.21
  -1  -2  -1 1907.46    2.62
  -1   2   1 1887.05    3.09
   1   2  -1 1885.05    3.35
   1  -2   1 1827.31    3.69
   1  -2   1 1831.47    3.08
  -1  -2  -1 1951.15    2.39
   1  -2  -1 1848.80    2.89
  -1  -2  -1 1789.56    3.17
  -2   1   0 2343.51    3.23
  -2  -1   1 4664.94    4.21
   2   1  -1 4644.90    4.67
   0   2   2 1076.78    2.08
   0  -2  -2 1077.30    1.88
   0   0  -3    0.34    0.12
   0   0   3    0.44    0.12
   0   0   3    0.18    0.08
  -1  -2  -2 6204.10    6.96
   0  -3   0    0.79    0.09
   0   3   0    0.74    0.10
   0  -1   3  438.01    1.47
   0  -1  -3  429.42    1.63
  -1   0  -3 2605.67    4.18
   0  -3  -1 6620.73    6.15
   2  -1   2 3126.16    4.27
   2  -1   2 3089.94    3.60
  -1  -3   0  440.90    1.56
   1  -3   0  435.70    1.74
  -1  -1  -3 1588.43    1.86
   1   1   3 1544.23    1.73
  -1   1  -3 1537.43    2.83
   1  -1   3 1621.48    2.83
  -1   3   1 9999.00    7.82
   3   0   0    0.45    0.11
  -3   0   0    0.11    0.10
   0  -2   3 1635.70    2.35
   0  -2  -3 1622.51    3.50
   3   0  -1   35.97    0.42
  -3   0  -1   34.22    0.38
  -3  -1   0   74.96    0.55
   3   1   0   75.96    0.58
   3  -1   0   75.75    0.62
  -2  -2  -2  727.40    2.60
   2   2  -2  722.85    2.40
   2  -2  -2  720.30    2.08
  -2   0  -3 8848.97    8.58
  -1  -2  -3  731.51    1.26
   1   2  -3  732.20    2.56
   1  -2  -3  692.54    1.89
  -1   2  -3  705.59    2.56
   1   2   3  711.97    1.46
  -1   2  -3  725.97    1.61
   3  -1  -1 2477.62    3.68
   3  -1   1 2468.62    3.36
  -3  -1  -1 2490.00    2.59
   3   1   1 2433.10    2.76
   1   3  -2 2294.09    4.81
  -1  -3  -2 2293.69    4.60
   2   3   0   76.46    0.80
  -2  -3   0   76.38    0.76
   2  -1   3  286.89    1.31
   2  -1  -3  289.40    1.32
   2  -1   3  297.83    1.21
  -2   1  -3  281.81    1.41
   3   0   2 2750.28    2.62
  -3   0  -2 2734.63    3.05
   0   1  -4    5.42    0.28
   0  -1  -4    1.63    0.14
   3  -2   0  449.20    1.69
   3   2   0  431.77    1.65
  -1   0  -4  749.86    2.53
  -1   0  -4  749.04    2.07
   0   4   0  238.92    1.10
  -3   1  -2 1174.48    2.59
   3  -1  -2 1201.32    2.76
  -3  -1  -2 1155.83    3.35
   3  -1   2 1143.63    2.32
  -3  -2  -1 3729.65    3.19
   3  -2   1 3723.59    4.91
   3   2   1 3653.98    4.11
   1  -1  -4 1695.53    3.13
  -1   1  -4 1697.30    3.38
  -1  -1  -4 1752.45    2.61
   0  -4  -1 1373.40    2.88
   0  -4  -1 1453.61    3.31
  -1   4   0   10.41    0.26
  -1  -4   0   12.89    0.38
   1  -4   0   10.20    0.36
  -1  -4   0   12.05    0.32
  -2  -2  -3 6407.82    8.38
   2  -2   3 5847.57    6.52
  -2   2  -3 5673.90    5.79
  -2  -3  -2  215.09    0.84
  -2  -3  -2  215.03    0.89
   2   3  -2  227.06    1.59
   2  -3   2  231.35    1.43
   2  -3  -2  201.68    1.26
  -2  -3  -2  208.32    1.52
   1   3   3 2885.09    3.77
  -1  -3  -3 2997.06    3.27
   1  -3  -3 2985.24    4.34
  -1  -3  -3 2986.44    5.89
   0  -2   4    0.61    0.09
   0   2  -4    0.31    0.26
  -3  -2  -2 4046.61    6.79
   3  -2  -2 4039.16    5.44
   3   2  -2 4032.02    6.17
   0  -4  -2  150.06    1.10
   0  -4  -2  152.26    1.04
  -2   0  -4  690.22    2.67
   2   0   4  694.31    1.43
  -1  -2  -4  670.03    1.42
   1   2   4  668.72    1.57
  -1   2  -4  663.16    2.70
  -1   2  -4  667.53    1.75
  -1  -2  -4  648.23    2.76
   3   0  -3 2134.57    3.95
  -3   0  -3 2151.45    4.66
   2   1  -4 1215.27    3.35
   2  -1   4 1231.48    2.68
   2   1   4  963.15    1.01
   2   1   4 1061.18    1.10
   3   3   0  661.61    2.36
   3  -3   0  668.39    2.34
   1  -4   2  806.02    2.94
   1   4  -2  799.78    3.31
   1  -4  -2  757.54    2.45
  -1  -4  -2  781.72    2.95
  -1  -4  -2  781.02    2.22
  -1  -4   2  778.12    1.68
   3   1  -3 2841.20    4.96
   3  -1   3 2718.86    3.74
  -3   1  -3 2810.92    5.01
   3  -1  -3 2686.90    4.26
   2   4   0 2358.52    5.21
   2  -4   0 2383.35    4.79
   3  -3  -1 1006.28    2.92
   3   3   1  976.65    2.60
  -3  -3  -1  968.14    3.24
  -3  -3  -1  972.61    1.93
   4   0  -1   10.99    0.30
   4   0   1   12.17    0.25
   4  -1   0   10.15    0.28
   4   1   0    3.49    0.20
  -2  -4   1  242.20    1.34
  -2  -4  -1  240.37    1.32
   2  -4  -1  248.18    1.58
   2   4  -1  245.73    1.79
   2  -3   3   92.25    0.94
  -2  -3  -3   88.38    1.11
  -2   3  -3   90.97    0.62
  -2  -3  -3   87.94    0.48
   2   3  -3   92.67    1.11
   0   0  -5    0.58    0.18
   4   1  -1 1280.74    3.07
   4   1   1 1242.99    2.47
  -4  -1  -1 1273.58    2.37
   4  -1  -1 1331.06    3.13
   0  -3   4 5816.22    4.28
   0   1  -5 1419.24    3.78
   0  -1  -5 1390.28    2.99
   2  -2   4  923.21    2.80
  -2   2  -4  971.59    2.71
  -2  -2  -4  942.15    3.60
  -3   2  -3 1155.42    3.02
   3  -2   3 1125.26    2.83
   3   2  -3 1123.27    3.52
   3  -2  -3 1169.66    3.16
   1   0  -5   13.86    0.39
  -1   0  -5   14.17    0.37
   0   4  -3  435.09    2.61
   0  -4  -3  397.84    1.63
   3  -3   2  235.38    1.47
  -3  -3  -2  225.48    0.66
  -3  -3  -2  224.11    0.81
   3   3  -2  236.95    1.68
   3  -3  -2  227.81    1.44
  -3  -3  -2  228.85    1.74
   4   0  -2  441.52    1.85
  -4   0  -2  437.97    1.48
   4   0   2  442.56    1.26
   1   3  -4 1138.53    3.97
   1   3   4 1180.03    2.49
  -1   3  -4 1184.39    4.09
  -1  -3  -4 1179.02    3.97
   2   4  -2 1298.10    4.26
   2  -4   2 1290.59    3.81
  -2  -4  -2 1261.75    4.01
  -2  -4  -2 1275.53    2.62
   0  -5   0    0.54    0.26
  -1   1  -5 2820.20    5.21
   1  -1  -5 2834.78    4.59
  -1  -1  -5 2843.51    4.06
   1   1  -5 2970.56    5.68
   4   2   0 1843.38    3.73
   4  -2   0 1864.32    3.76
   1  -4  -3 1424.55    3.44
  -1  -4  -3 1343.95    4.15
  -1  -4   3 1069.89    1.72
  -1  -4  -3 1337.40    2.68
  -4  -1  -2  937.04    1.72
   4   1  -2  941.04    2.88
   4   1   2  948.90    1.67
   4  -1  -2  957.12    2.77
   0  -5  -1   43.99    0.68
   4  -2   1 1067.26    2.84
  -4  -2  -1 1062.19    2.05
   4  -2  -1 1040.04    2.94
   4   2   1 1045.20    2.45
  -1  -5   0 3222.83    5.13
  -1  -5   0 3295.32    5.98
   3   0   4 1710.53    1.90
   3   0  -4 1678.14    4.05
  -3   0  -4 1736.85    4.55
   3   0   4 1642.80    1.90
   0  -2  -5   42.43    0.51
   0   2  -5   36.96    0.72
   1  -5   1 1108.37    3.78
  -1  -5   1 1125.14    2.58
  -1  -5   1 1124.58    3.63
  -1  -5  -1 1110.94    3.39
   3  -1   4  200.08    1.02
   3   1  -4  206.41    1.51
   3  -1  -4  208.67    1.40
  -3   1  -4  209.69    1.53
   3  -4   0  335.58    1.90
  -3  -4   0  336.39    1.93
   3   4   0  339.60    2.01
  -2   0  -5 6188.69    8.77
  -2   0  -5 6203.82    6.38
  -1  -2  -5   24.37    0.36
  -1   2  -5   29.39    0.65
   1  -2  -5   26.50    0.47
   0  -5  -2 2123.73    4.41
   0  -5   2 2177.41    5.28
   4   2  -2  543.89    2.41
   4   2   2  529.07    1.19
   4  -2  -2  571.65    2.27
   4  -2   2  546.99    2.01
  -4  -2  -2  542.68    0.99
  -3  -4  -1   33.98    0.52
   3  -4  -1   39.15    0.69
   3   4  -1   32.92    0.70
  -3  -4  -1   31.64    0.66
   3  -4   1   32.56    0.64
   2  -3  -4 1589.30    3.71
  -2   3  -4 1556.26    2.88
  -2  -3  -4 1492.73    4.80
   2   3  -4 1505.64    4.69
  -2  -1  -5   18.29    0.27
  -2  -1  -5   16.12    0.52
   2  -1  -5   18.15    0.44
  -2   1  -5   17.05    0.46
   3  -3   3  196.57    1.37
   3   3  -3  191.17    1.68
  -3  -3  -3  192.29    1.74
  -3   3  -3  201.84    1.20
   3  -3  -3  200.42    1.39
   4   0   3  267.84    0.85
  -4   0  -3  274.40    1.87
   2  -4   3  470.74    2.39
  -2  -4  -3  479.03    1.37
   2  -4  -3  399.87    2.01
  -2  -4  -3  479.09    1.62
   2   4  -3  467.22    2.73
   1  -5  -2 1040.43    3.25
  -1  -5   2  915.20    1.75
  -1  -5  -2 1027.05    2.93
   1  -5   2 1034.26    3.72
   4  -3   0  648.65    2.55
   4   3   0  673.77    2.59
   2  -5   0  627.24    2.78
  -2  -5   0  623.55    2.60
  -4   1  -3 1926.23    4.73
   4   1  -3 2013.34    4.74
   4  -1   3 1947.11    3.10
   4  -1  -3 1946.20    4.20
   3   2  -4  381.88    2.27
  -3   2  -4  367.66    1.91
   3  -2   4  361.49    1.72
   0  -4  -4  138.09    0.99
   4  -3  -1  394.18    1.98
   4   3   1  388.98    1.72
   4  -3   1  396.86    1.93
  -4  -3  -1  402.54    2.34
  -2  -5   1  830.18    2.69
   2   5  -1  876.20    3.81
  -2  -5  -1  874.94    2.87
  -2   5  -1  779.15    2.07
   2  -5   1  871.46    3.30
   3  -4  -2 4296.32    6.85
  -3  -4  -2 3764.66    7.45
   3   4  -2 4080.76    7.84
  -3  -4  -2 4260.52    4.62
  -3  -4  -2 4525.64    4.35
   3  -4   2 4030.34    6.81
   0  -3  -5 2440.50    3.74
   0   3  -5 2560.04    6.37
  -1  -4  -4  243.05    1.11
  -1  -4  -4  238.12    1.90
   1   4  -4  241.15    2.07
   1  -4  -4  236.96    1.42
   1  -4   4  238.70    1.78
  -2   2  -5  582.87    2.26
   2  -2   5  584.22    2.35
   2  -2  -5  569.94    2.31
   0   0  -6 7007.63    8.56
   5   0   0    0.19    0.15
   1  -3  -5 1305.24    3.20
  -1  -3  -5 1309.34    2.44
  -1  -3  -5 1339.63    4.45
  -1   3  -5 1288.68    4.57
   0  -5   3    2.59    0.38
   0  -5  -3    1.19    0.20
  -4  -2  -3 2416.54    6.19
   4   2  -3 2439.05    5.61
   4  -2  -3 2492.86    5.00
   4  -3  -2  933.08    3.14
   4   3  -2  908.32    3.57
  -4  -3  -2  915.74    3.77
   0   1  -6 1330.20    4.09
   0  -1  -6 1337.30    3.44
   2  -5   2  135.15    1.40
   2   5  -2  133.91    1.60
  -2  -5   2  136.54    1.02
   5   0  -1 3832.16    5.68
   5   0   1 3794.50    4.82
   5   1   0 1089.31    2.96
   5  -1   0 1081.36    2.91
   1   0  -6  273.26    1.79
  -1   0  -6  272.49    1.64
   1   5  -3  754.14    3.81
   1  -5  -3  713.45    2.68
   1  -5   3  744.44    3.32
  -1  -5  -3  752.29    2.36
  -3   0  -5 1372.14    4.50
   3   0   5 1394.21    1.91
   5   1  -1 1280.52    3.50
   5  -1   1 1322.18    3.08
   5  -1  -1 1257.53    3.36
   5   1   1 1307.00    3.00
  -1  -1  -6  296.95    1.52
  -1   1  -6  279.84    1.82
  -1  -1  -6  297.58    1.96
   1  -1  -6  305.55    1.73
  -3   3  -4 1927.60    3.99
   3   3  -4 1804.04    5.42
  -3  -3  -4 1776.13    5.59
  -3   1  -5  822.58    3.29
   3  -1   5  823.15    2.26
  -3  -1  -5  831.05    3.71
   4   0  -4    2.19    0.29
  -4   0  -4    1.60    0.26
  -2  -4  -4  875.75    2.01
  -2  -4  -4  949.95    1.67
   2   4  -4  894.10    4.08
   2  -4   4  922.86    3.54
   2  -4  -4  920.79    3.02
  -2  -4  -4  903.57    3.96
   0  -6   0 3264.82    6.72
  -3   4  -3 5868.26    6.02
  -3  -4  -3 5919.77   10.10
   3  -4   3 5925.34    8.44
   5   0  -2 1176.61    3.39
   5   0   2 1166.40    2.42
  -4   1  -4  723.18    3.14
   4  -1  -4  723.66    2.78
   4   1  -4  736.39    3.04
   4  -1   4  710.98    1.84
   0   2  -6  891.72    3.69
   0  -2  -6  958.93    2.82
  -3  -5   0  183.71    1.59
   3  -5   0  187.17    1.59
   0  -6  -1 2142.78    5.17
   5   2   0  371.51    1.89
   5  -2   0  375.82    1.87
  -2  -3  -5 1208.93    4.65
   2  -3   5 1204.70    3.82
   2  -3  -5 1243.53    3.45
  -2   3  -5 1256.48    2.64
   4   4   0  208.76    1.62
  -4  -4   0  205.49    1.70
  -1  -6   0 1343.04    4.24
  -1  -6   0 1330.02    3.36
   5  -1  -2  680.10    2.50
   5   1   2  688.79    1.76
   5  -1   2  728.22    2.15
   5   1  -2  775.38    3.01
   3  -5  -1  305.09    1.96
   3  -5   1  291.33    1.97
   3   5  -1  262.38    2.14
  -3  -5  -1  304.63    1.70
  -3  -5  -1  278.39    2.05
  -3  -5   1  287.15    1.84
   5  -2   1  938.97    2.90
   5   2  -1  889.69    3.21
   5   2   1  861.19    2.56
   5  -2  -1  874.49    2.99
  -4  -4  -1  513.12    2.85
   4  -4  -1  544.42    2.59
   4   4   1  498.24    2.25
   4   4  -1  515.77    2.79
  -2   0  -6    6.90    0.28
  -2   0  -6    7.40    0.37
   1  -2  -6  450.55    2.06
  -1   2  -6  443.98    2.63
   1   2  -6  469.15    2.74
  -1  -2  -6  471.07    1.76
   1  -6  -1  781.52    3.24
  -1  -6   1  773.40    2.12
  -1  -6   1  779.03    3.41
   1  -6   1  756.96    3.43
  -1  -6  -1  758.97    2.88
   4  -3  -3  621.45    2.68
  -4  -3  -3  608.05    3.32
   4   3  -3  603.00    3.09
  -2  -5  -3  791.09    2.15
   2  -5  -3  828.41    3.13
  -2  -5   3  769.53    2.20
   2  -5   3  804.49    3.49
   3   2  -5 2621.95    6.44
   3  -2   5 2506.10    4.78
  -3   2  -5 2535.19    5.51
   0  -4  -5   49.70    0.61
   0   4  -5   41.17    0.97
   2   1  -6  304.23    2.09
  -2  -1  -6  301.16    1.31
   2  -1  -6  326.39    1.92
  -2   1  -6  318.52    1.96
   0  -5  -4 2751.11    4.77
   0   5  -4 2626.06    7.67
   0  -6  -2 1320.15    3.92
   4  -2  -4  626.48    2.55
   4   2  -4  674.77    3.21
  -4   2  -4  683.41    2.94
   4  -2   4  658.87    2.25
  -1  -4  -5 2184.46    6.04
  -1   4  -5 2243.15    6.83
   1  -4  -5 2238.54    4.57
  -1  -4  -5 2253.66    3.40
   3  -5   2 2102.86    5.49
  -3  -5  -2 2071.46    5.98
  -3  -5  -2 2170.45    3.95
  -3  -5   2 2086.58    4.73
   3  -5  -2 2036.43    5.11
   3   5  -2 2157.01    6.40
   5   2  -2  457.11    2.46
   5  -2  -2  460.99    2.25
  -5  -2  -2  458.76    2.78
   4  -4  -2  700.48    2.95
  -4  -4  -2  684.97    1.72
   4  -4   2  680.63    2.87
   4   4  -2  684.57    3.40
   1  -5   4 2871.92    6.83
   1  -5  -4 2813.39    5.29
  -1  -5  -4 2837.75    6.70
   1  -6  -2  173.08    1.49
  -1  -6  -2  170.41    1.51
  -1  -6  -2  169.71    1.41
   5   0  -3  775.12    2.99
  -5   0  -3  778.19    3.56
  -2  -6   0  260.03    1.89
  -2  -6   0  256.63    1.77
   0  -3  -6 6878.11    7.18
   0   3  -6 6767.63   11.22
   5  -3   0  256.47    1.69
   5   3   0  252.76    1.71
   2  -2   6 1542.32    4.11
  -2   2  -6 1560.91    3.82
   2  -2  -6 1534.88    4.04
  -2  -6   1 3619.15    7.28
  -2  -6  -1 3577.63    7.20
  -2  -6  -1 3579.25    6.74
   2  -6   1 3588.03    7.50
  -2  -6   1 3564.40    6.00
   5   1  -3 1155.26    3.84
   5  -1  -3 1112.41    3.58
   5  -1   3 1142.36    2.53
  -3   4  -4  183.88    1.05
   3   4  -4  172.28    1.89
   3  -4   4  163.35    1.55
   5  -3   1   57.02    0.80
   5   3   1   47.64    0.66
   5  -3  -1   50.50    0.80
   5   3  -1   51.09    0.87
  -1   3  -6   47.05    0.97
  -1  -3  -6   39.17    0.82
   1  -3  -6   40.40    0.64
  -1  -3  -6   38.65    0.49
   3   3  -5 1129.65    4.60
   3  -3  -5 1135.94    3.62
  -3   3  -5 1219.87    3.41
   3  -3   5 1117.61    3.73
  -4   0  -5 1469.71    4.99
   4   0  -5 1568.21    4.62
  -2  -4  -5  832.22    4.05
   2  -4  -5  842.74    3.07
   2  -4   5  816.86    3.47
   0  -6  -3 2827.04    5.56
   0  -6   3 2838.50    7.11
   0   0  -7    0.78    0.24
  -3   0  -6  345.90    2.45
  -4  -3  -4 1074.75    4.63
   4  -3   4 1058.94    3.41
   4  -3  -4 1094.94    3.70
  -4   3  -4 1149.76    3.63
  -2  -5  -4 1076.94    4.59
   2   5  -4 1090.75    5.02
   2  -5  -4 1065.90    3.58
   2  -6   2  835.53    3.74
   2  -6  -2  788.59    3.31
  -2  -6  -2  845.43    3.78
   4  -1  -5 2290.76    5.33
   4   1  -5 2256.86    5.77
  -4  -1  -5 2187.66    6.41
  -4   1  -5 2336.23    6.07
  -3  -5  -3  639.89    1.67
   3   5  -3  673.30    3.82
   3  -5   3  644.90    3.12
  -3  -5  -3  672.93    3.70
   5  -2   3 2468.25    4.44
   5  -2  -3 2458.54    5.42
   5   2  -3 2495.46    6.19
   4  -4   3 1847.94    4.78
   4   4  -3 1805.98    5.97
   4  -4  -3 1871.11    4.90
  -1  -6  -3  367.74    1.86
   1  -6  -3  362.44    2.10
   1  -6   3  363.65    2.54
   0  -1  -7  775.62    2.97
   0   1  -7  767.68    3.49
   5  -3   2  296.22    1.78
  -5  -3  -2  297.99    2.41
   5  -3  -2  289.29    1.90
   3  -1  -6  647.57    2.93
   3  -1   6  678.79    2.20
  -3   1  -6  713.83    3.32
  -3  -1  -6  687.90    3.61
  -1   0  -7  383.96    2.16
   1   0  -7  379.69    2.33
   4  -5   0 1007.41    3.74
   4   5   0 1000.53    3.98
   1  -1  -7  337.20    2.06
   1   1  -7  359.64    2.42
  -1  -1  -7  341.77    1.85
  -1   1  -7  318.08    2.23
  -4  -5   1  872.58    3.63
   4   5  -1  877.01    4.04
  -4  -5  -1  881.46    4.04
   4  -5   1  884.44    3.57
   4  -5  -1  868.48    3.52
  -2  -3  -6  875.51    4.19
   2  -3   6 1003.48    3.70
   2  -3  -6 1030.38    3.39
   6   0   0  286.30    1.65
   5   0  -4  509.47    2.67
  -5   0  -4  498.15    3.01
   0  -5  -5 1124.16    3.16
  -3  -6   0 5220.11    8.52
  -3  -6   0 5213.01    9.01
   3  -6   0 5210.67    9.11
   4  -2  -5 2452.80    5.65
   4  -2   5 2500.90    4.49
  -4   2  -5 2323.65    5.76
   4   2  -5 2516.33    6.67
   6   0   1  951.08    2.78
   6   0  -1  954.58    3.19
   6   1   0  564.95    2.42
   6  -1   0  544.38    2.23
  -5   1  -4  716.75    3.48
  -5  -1  -4  759.10    3.90
   5   1  -4  719.83    3.27
   5  -1  -4  754.27    3.13
   0   2  -7  314.61    2.42
   0  -2  -7  315.28    1.80
  -3  -2  -6  151.55    1.80
   3   2  -6  152.80    1.73
   3  -2  -6  152.60    1.41
  -3   2  -6  164.51    1.48
   3  -6  -1  350.00    2.33
   3  -6   1  350.98    2.39
  -3  -6  -1  350.86    2.49
  -3  -6   1  349.56    2.19
   0  -4  -6  543.57    2.11
   0   4  -6  510.21    3.43
   0  -7   0    0.54    0.29
   5  -4   0 1183.59    3.98
   5   4   0 1171.72    4.08
   1  -5   5 1083.34    4.38
   1   5  -5 1075.98    5.17
   1  -5  -5 1111.75    3.42
   6  -1  -1  349.40    1.95
   6   1  -1  351.16    2.06
   6  -1   1  348.95    1.76
   6   1   1  348.67    1.73
  -2  -6  -3  435.19    1.91
   2  -6  -3  414.68    2.40
   2   6  -3  439.31    3.31
   4  -5  -2   61.14    0.97
   4  -5   2   57.05    0.96
  -4  -5  -2   58.21    1.12
   4   5  -2   58.41    1.14
   0  -7   1 1589.80    5.36
   0  -7  -1 1558.11    4.93
   5   4  -1  499.92    2.87
   5  -4   1  512.08    2.59
   5  -4  -1  513.00    2.65
   2   0  -7  290.96    1.87
  -2   0  -7  289.77    1.74
  -2   0  -7  285.85    2.14
   1  -2  -7   86.53    1.06
  -1  -2  -7   63.19    0.76
   1   2  -7   63.19    1.15
  -1   2  -7   64.64    1.11
   1  -4  -6   52.67    0.72
   1  -4  -6   54.69    0.99
  -1   4  -6   52.09    1.18
  -1  -4  -6   57.67    0.60
  -1  -4  -6   53.56    0.99
   5   3  -3  860.05    3.99
   5  -3   3  856.56    2.99
  -5  -3  -3  870.59    4.31
  -5  -3  -3  861.54    3.66
   5  -3  -3  862.52    3.40
   1   7   0   27.83    0.98
  -1   7   0   28.35    0.87
  -1  -7   0   26.13    0.71
   0   6  -4  356.12    2.71
   0  -6   4  356.89    2.67
   0  -6  -4  359.72    2.24
  -3   4  -5  395.61    1.49
   3  -4  -5  390.08    2.27
  -3  -4  -5  388.68    2.71
  -3  -4  -5  392.68    2.99
   3  -4  -5  390.10    2.25
   3  -4  -5  380.77    2.44
   3   4  -5  370.30    2.93
   3   4  -5  374.01    2.77
  -3  -4  -5  400.57    2.40
   3  -4   5  389.93    2.40
  -3   4  -5  379.69    1.97
  -2  -1  -7  114.37    1.13
   2   1  -7  119.23    1.30
  -2  -1  -7  115.39    0.91
   2   1  -7  119.31    1.27
   2  -1  -7  116.59    1.16
  -2  -1  -7  115.07    1.43
   2   1  -7  115.90    1.45
   2  -1  -7  116.32    1.29
  -2   1  -7  124.34    1.34
  -2   1  -7  119.79    1.24
   2  -1  -7  110.04    1.23
   6   0  -2  323.92    2.14
   6   0  -2  319.74    2.02
   1   7   1  370.62    3.40
  -1  -7  -1  348.62    2.28
  -1   7   1  339.51    2.81
   1  -7  -1  359.79    2.42
   3   5  -4  476.86    3.19
   3   5  -4  455.95    2.80
  -3  -5  -4  469.52    2.70
   3  -5   4  472.94    2.79
   3  -5  -4  461.58    2.49
   3  -5  -4  458.34    2.54
   3   5  -4  490.16    3.48
  -3  -5  -4  465.70    3.53
   3   5  -4  462.47    3.12
  -3  -5  -4  447.93    3.16
   3   6  -2  564.08    3.62
   3   6  -2  567.59    3.43
  -3  -6  -2  558.89    2.30
  -3   6  -2  547.65    3.03
  -3   6  -2  554.06    2.73
   3  -6   2  560.12    3.08
   6   2   0    4.37    0.29
   6   2   0    4.26    0.43
   6  -2   0    4.95    0.29
  -5   2  -4  400.21    2.54
   5   2  -4  403.82    2.66
  -5  -2  -4  399.98    2.81
   5  -2  -4  397.09    2.33
   4   4  -4  435.24    2.76
   4  -4   4  434.91    2.42
  -4   4  -4  442.53    2.61
  -4  -4  -4  431.48    3.17
  -4   4  -4  443.05    2.11
   4   4  -4  429.06    3.12
  -4  -4  -4  433.09    2.92
  -1  -6  -4  400.52    2.42
   1   6  -4  416.09    2.99
   1   6  -4  399.23    2.93
  -1  -6  -4  384.38    3.01
  -1  -6  -4  394.51    3.11
   1  -6  -4  395.39    2.28
   1  -6  -4  389.84    2.19
  -1   6   4  404.83    2.81
  -1  -6  -4  408.37    1.89
   1  -6   4  391.16    2.76
  -1  -6  -4  395.60    2.57
   1   6  -4  397.76    3.34
  -6   1  -2   32.17    0.72
   6  -1  -2   32.24    0.70
   6  -1  -2   32.83    0.67
   6   1  -2   33.10    0.70
  -6  -1  -2   31.86    0.77
   6  -1   2   31.85    0.52
   6   2  -1  156.27    1.61
   6   2  -1  156.87    1.56
   6   2   1  163.54    2.05
  -6   2   1  160.35    1.41
  -6   2   1  158.87    1.38
  -6   2  -1  171.62    1.43
   6   2  -1  158.05    1.51
   6  -2   1  156.27    1.29
   0  -7  -2   24.09    0.63
   0   7  -2   25.81    0.78
   0   7  -2   24.51    0.88
   0  -7  -2   25.07    0.84
  -5  -4  -2   18.27    0.62
   5   4  -2   18.16    0.65
   5   4  -2   16.26    0.63
   5  -4  -2   28.79    0.69
   5  -4   2   15.79    0.50
  -5   4   2   18.18    0.49
  -5   4  -2   17.64    0.53
  -5  -4  -2   19.29    0.69
  -4  -3  -5  425.31    3.18
   4   3  -5  409.06    2.93
  -4  -3  -5  450.30    2.91
   4  -3  -5  434.84    2.18
  -4  -3  -5  436.88    2.52
   4   3  -5  434.86    2.93
  -4   3  -5  431.90    2.16
   4  -3   5  424.87    2.20
   4   3  -5  435.33    2.71
   2  -5  -5  334.66    2.29
   2  -5  -5  339.45    1.97
   2  -5  -5  342.24    2.06
   2  -5  -5  337.11    2.30
  -2  -5  -5  339.46    2.49
  -2  -5  -5  332.30    2.65
   2   5  -5  335.00    2.71
  -2  -5  -5  329.08    2.95
   2  -5  -5  333.49    2.29
   2   5  -5  329.03    2.90
  -2  -5  -5  320.06    1.09
  -2  -5  -5  338.92    2.17
   2   5  -5  341.46    2.78
   2  -5   5  315.72    2.37
   0  -3  -7  469.98    2.67
   0  -3  -7  476.58    2.25
   0  -3  -7  475.56    2.32
   3  -3  -6   60.62    0.89
   3  -3   6   60.47    0.91
   3   3  -6   59.95    1.18
  -3   3  -6   68.37    0.84
   3   3  -6   59.99    1.01
  -3   3  -6   67.28    0.85
  -3   3  -6   61.99    0.84
   3   3  -6   59.05    1.09
   3  -3  -6   62.33    0.94
   3  -3  -6   62.17    0.84
   2  -2  -7 2015.65    4.80
  -2  -2  -7 1974.66    6.18
   2   2  -7 1981.77    5.13
   2  -2  -7 2086.04    5.34
   2   2  -7 2018.63    6.35
  -2  -2  -7 1994.93    6.01
   2  -2   7 1953.85    5.01
  -2  -2  -7 2054.25    6.07
   2   2  -7 1998.88    5.73
  -2   2  -7 1990.12    4.69
   2  -2  -7 1936.02    4.96
   2   2  -7 2027.19    5.40
   2  -2  -7 2018.68    5.22
   4   0  -6  566.44    2.81
  -4   0  -6  574.64    2.77
   4   0  -6  537.11    2.93
  -4   0  -6  575.85    2.69
  -4   0  -6  561.98    3.41
   4   0  -6  543.38    2.62
  -1   7  -2 1120.91    5.20
   1   7   2 1122.31    5.82
   1   7   2 1144.38    4.65
  -1   7   2 1165.95    4.69
  -1   7   2 1106.20    5.01
   1   7  -2 1159.90    6.03
   1  -7  -2 1129.51    4.17
  -1   7  -2 1162.72    4.04
  -1  -7  -2 1135.01    3.89
   1  -7  -2 1125.95    4.99
  -1  -7   2 1133.77    4.68
   1   7  -2 1134.67    4.86
   1  -7   2 1171.23    4.85
  -1   7  -2 1169.98    4.73
  -2  -4  -6  516.46    3.55
  -2   4  -6  512.85    2.25
   2  -4   6  506.98    2.89
  -2  -4  -6  512.77    3.12
  -2  -4  -6  518.45    2.60
   2   4  -6  500.94    2.86
   2  -4  -6  514.10    2.38
  -2  -4  -6  506.07    3.30
   2  -4  -6  514.01    2.80
  -2  -7   0   36.27    0.70
  -2   7   0   37.54    0.91
  -2   7   0   36.84    0.81
  -2  -7   0   37.83    0.83
   2   7   0   36.04    1.21
   4   5  -3  359.48    2.78
  -4  -5  -3  344.46    2.80
   4   5  -3  338.43    2.82
   4  -5   3  355.26    2.33
   4   5  -3  348.28    2.67
  -4   5   3  361.12    2.09
   4   5  -3  371.90    3.68
  -4  -5  -3  363.59    2.53
  -4   5  -3  363.22    1.68
   4  -5  -3  362.82    2.36
   4  -1  -6  144.78    1.30
  -4   1  -6  154.85    1.40
   4   1  -6  142.81    1.62
   4  -1  -6  148.32    1.44
  -4   1  -6  153.24    1.37
  -4  -1  -6  145.76    1.73
  -4  -1  -6  156.19    1.47
   4   1  -6  150.60    1.49
   4   1  -6  151.80    1.34
  -4   1  -6  149.71    1.69
   4   1  -6  153.16    1.55
  -4  -1  -6  146.01    1.80
  -4  -1  -6  155.60    1.54
   4  -1  -6  146.11    1.33
  -4  -1  -6  146.59    1.32
   1  -3  -7   53.61    0.81
  -1  -3  -7   57.77    0.68
  -1  -3  -7   55.11    0.91
  -1  -3  -7   53.53    0.81
  -1   3  -7   51.70    1.09
   1   3  -7   52.79    0.89
   1  -3  -7   53.68    0.78
  -1  -3  -7   54.78    0.76
  -1  -3  -7   55.92    1.02
   1   3  -7   52.10    1.01
   1  -3  -7   54.29    0.94
   1   3  -7   48.62    1.12
  -1  -3  -7   52.34    1.05
  -2   7   1 1082.66    4.38
  -2  -7  -1 1090.97    4.10
  -2  -7   1 1060.29    4.39
  -2   7  -1 1026.53    4.28
   2  -7   1 1088.80    4.54
  -2   7   1 1078.82    4.73
  -6  -2  -2 1248.21    5.10
   6   2  -2 1289.05    4.55
  -6   2   2 1282.60    4.00
   6   2  -2 1281.02    4.70
  -6  -2  -2 1278.66    4.45
  -6  -2  -2 1280.26    4.94
  -6   2  -2 1301.26    3.85
  -6   2  -2 1304.00    3.89
   6   2  -2 1263.70    4.38
   6  -2   2 1253.47    3.47
   6   0  -3 2336.92    6.04
  -6   0  -3 2327.60    6.48
   6   0  -3 2319.56    5.52
  -6   0  -3 2297.70    6.81
  -6   0  -3 2360.24    5.58
   6   0  -3 2302.14    5.72
  -5   0  -5  172.35    1.88
   5   0  -5  173.43    1.74
   5   0  -5  168.07    1.55
  -5   0  -5  167.79    1.83
  -5   0  -5  172.89    1.49
  -2  -6  -4  928.19    2.53
  -2  -6  -4  916.29    3.71
  -2  -6  -4  896.11    4.32
   2   6  -4  968.46    4.66
  -2  -6  -4  895.17    3.63
  -2  -6  -4  925.36    4.05
   2   6  -4 1007.18    4.99
  -2   6  -4  929.30    4.24
  -2   6  -4  921.19    3.28
  -2   6   4  929.02    4.18
  -2  -6  -4  894.62    4.76
   2   6  -4  966.72    5.13
   2  -6   4  914.60    4.25
  -2  -6  -4  892.63    4.95
   2  -6  -4  915.73    3.45
   2  -6  -4  920.43    4.13
   3   6  -3   36.86    1.31
   3  -6  -3   36.62    0.79
  -3  -6  -3   38.23    0.83
   3   6  -3   36.76    1.06
  -3  -6  -3   35.22    0.49
   3  -6   3   34.93    0.84
  -3   6   3   35.90    0.74
   3   6  -3   47.18    1.07
   3   6   3   36.68    0.85
  -3   6  -3   36.52    0.84
  -3   6   3   49.73    0.95
   3   6  -3   34.84    0.94
  -3  -6  -3   34.29    1.03
   3   6  -3   36.12    0.83
  -3  -6  -3   33.94    0.90
   6   3   0 2142.07    5.96
   6   3   0 2103.34    6.05
   6   3   0 2117.19    8.11
   6  -3   0 2086.71    5.16
  -6  -3   0 2123.79    6.41
   3   0  -7   96.01    1.18
   3   0  -7   94.84    1.18
  -3   0  -7   95.03    1.36
   3   0  -7   95.21    1.29
   3   0  -7   93.22    1.05
  -3   0  -7   94.01    1.02
  -5  -3  -4   47.26    1.03
   5  -3  -4   46.18    0.86
   5  -3   4   45.22    0.71
   5   3  -4   60.86    1.16
   5   3  -4   47.51    1.22
  -5   3  -4   45.78    0.81
   5   3  -4   47.15    0.94
   5   3  -4   44.92    1.00
  -5   3  -4   46.63    0.85
  -5  -3  -4   62.32    1.02
   5   3  -4   46.49    0.86
  -5  -3  -4   45.70    1.06
   5  -3  -4   47.42    0.72
   6  -1  -3 1826.95    5.83
  -6  -1  -3 1878.73    5.22
   6   1  -3 1819.89    5.31
  -6   1   3 1891.73    4.76
   6   1  -3 1898.03    5.63
  -6   1  -3 1823.39    4.86
   6  -1  -3 1835.79    5.16
  -6  -1  -3 1775.17    5.83
   6   1  -3 1803.37    5.13
   6   1  -3 1821.57    6.45
  -5  -1  -5  194.47    2.12
   5   1  -5  195.71    1.88
   5  -1  -5  198.62    1.55
  -5   1  -5  202.08    1.54
  -5   1  -5  195.35    1.97
   5  -1  -5  193.84    1.66
   5  -1  -5  200.25    1.76
  -5   1  -5  194.73    1.91
   4   6   0 1407.20    7.65
  -4  -6   0 1283.37    4.98
   4  -6   0 1269.74    4.57
  -4   6   0 1298.66    4.30
  -4  -6   0 1348.15    5.25
  -4  -6   0 1341.18    4.35
  -4   6   0 1315.80    4.30
  -4   6   0 1327.16    4.39
   0   7   3    3.19    0.40
   0  -7  -3    2.62    0.39
   0   7  -3    3.12    0.37
   0   7   3    3.13    0.34
   0   7  -3    2.63    0.38
   0  -7  -3    1.81    0.27
   0   7  -3    3.16    0.42
   5  -4   3  273.43    1.90
   5   4  -3  279.22    2.14
  -5   4  -3  265.68    1.75
   5   4  -3  275.24    2.28
   5   4  -3  272.50    2.50
  -5  -4  -3  271.15    2.55
  -5   4   3  283.28    1.86
  -5  -4  -3  280.59    2.42
  -5   4  -3  266.44    1.75
   5   4  -3  282.16    3.14
   6   3   1  636.12    4.42
  -6   3   1  636.71    2.86
  -6  -3  -1  610.72    3.40
   6  -3   1  598.18    2.71
   6   3  -1  604.15    3.33
  -6  -3  -1  636.48    3.66
   6   3  -1  608.28    4.38
  -6  -3  -1  636.12    3.45
   6   3   1  620.62    3.18
   6   3  -1  587.97    3.13
   6   3  -1  604.81    3.20
  -6   3  -1  628.33    2.77
   6  -3  -1  640.92    2.96
  -6   3  -1  626.34    2.89
   3   1  -7  792.57    3.48
  -3   1  -7  815.14    3.06
  -3   1  -7  833.41    3.78
   3  -1  -7  815.19    3.53
   3  -1  -7  837.42    3.35
   3  -1  -7  789.38    3.51
   3   1  -7  822.55    3.56
  -3  -1  -7  803.33    3.91
   3  -1  -7  786.00    3.40
  -3  -1  -7  814.72    3.12
  -3  -1  -7  814.15    4.14
  -3   1  -7  822.40    3.23
   3  -1  -7  781.00    3.15
   3   1  -7  794.35    3.02
   3  -1  -7  791.12    3.06
   0  -5  -6   41.59    0.69
   0  -5  -6   40.66    0.92
   0   5  -6   42.54    0.97
   0  -5  -6   42.07    0.64
   0  -5  -6   41.73    0.83
   0  -5  -6   39.97    0.98
   0   5  -6   42.95    1.13
   2   7  -2 1411.89    5.64
   2   7  -2 1404.73    7.32
  -2  -7  -2 1438.59    4.29
   2   7  -2 1407.60    5.69
   2  -7   2 1391.80    5.19
  -2   7   2 1385.66    5.15
   2   7   2 1394.89    6.91
   2  -7  -2 1384.99    4.57
   2  -7  -2 1367.95    5.26
  -2  -7   2 1390.86    5.32
   2   7   2 1408.72    5.19
  -2   7  -2 1376.85    5.34
  -2   7  -2 1377.85    4.56
  -2   7   2 1416.68    5.29
  -2   7  -2 1422.07    5.25
   2  -7  -2 1368.24    4.73
  -2  -7  -2 1408.87    6.14
  -2  -7  -2 1406.43    4.99
   4  -2  -6  473.07    2.32
   4  -2  -6  473.75    2.36
   4   2  -6  486.70    2.49
  -4   2  -6  473.86    2.34
  -4  -2  -6  502.67    2.74
  -4  -2  -6  481.33    2.55
  -4  -2  -6  455.92    3.32
   4   2  -6  472.03    2.94
   4   2  -6  485.10    2.88
   4   2  -6  490.70    2.63
   4   2  -6  459.23    3.10
  -4  -2  -6  487.82    2.94
  -4   2  -6  478.42    2.82
  -5   5   0  177.77    1.51
   5   5   0  167.77    1.85
  -5  -5   0  177.36    1.94
   5   5   0  167.18    1.70
  -5   5   0  175.33    1.60
   5   5   0  179.57    2.70
   5  -5   0  178.19    1.70
  -5  -5   0  172.85    1.90
   4   6   1  762.83    5.56
  -4   6  -1  770.65    3.28
   4   6  -1  773.71    5.66
  -4  -6   1  756.39    3.65
   4  -6  -1  728.09    3.43
   4   6  -1  729.48    4.11
  -4   6  -1  754.18    3.26
   4   6  -1  750.78    3.95
   4  -6   1  751.00    3.57
  -4  -6  -1  758.63    3.89
  -4   6  -1  731.23    3.42
  -4  -6  -1  752.16    2.95
  -4  -6  -1  717.38    3.83
   4   6  -1  741.81    4.03
  -4   6   1  770.75    3.33
  -4   6   1  747.07    3.42
   0   0  -8 3002.24    6.71
   0   0  -8 2961.10    6.14
  -1   7  -3  147.91    1.78
  -1   7  -3  146.07    1.77
   1  -7  -3  151.33    1.87
  -1  -7  -3  138.60    1.90
   1   7  -3  143.40    1.82
   1   7  -3  147.85    2.19
   1   7   3  144.29    2.04
  -1   7   3  146.04    1.77
  -1   7  -3  143.48    1.89
   1  -7  -3  144.67    1.47
   1  -7   3  139.68    1.75
  -1   7   3  147.67    1.75
  -1  -7  -3  141.72    1.97
   1  -7  -3  143.62    1.52
   1   7   3  144.67    1.77
  -1   7  -3  139.07    1.38
   0   6   5  855.93    4.29
   0  -6  -5  852.42    4.48
   0  -6  -5  862.00    3.00
  -5   5   1   55.11    0.85
   5   5  -1   54.13    1.11
  -5  -5  -1   54.07    0.73
  -5   5  -1   55.09    0.83
   5   5  -1   57.50    1.57
  -5  -5  -1   55.51    1.12
  -5  -5  -1   53.74    1.07
   5   5  -1   53.84    1.08
   5  -5  -1   57.07    0.97
  -5   5  -1   54.33    0.91
   5  -5   1   58.19    0.95
  -5   5  -1   53.24    0.84
  -5   5  -1   59.73    0.85
  -5   5   1   58.31    0.97
   5   5   1   52.12    1.48
  -5   5   1   54.50    0.85
  -5  -5   1   55.06    1.05
  -2  -3  -7 1458.09    4.63
   2  -3  -7 1526.38    4.50
   2   3  -7 1540.79    4.50
   2  -3  -7 1551.59    4.23
   2   3  -7 1475.96    5.97
  -2  -3  -7 1494.08    5.89
  -2  -3  -7 1504.35    4.41
   2  -3  -7 1475.34    4.50
  -2   3  -7 1540.39    4.05
  -2   3  -7 1523.99    4.02
  -2  -3  -7 1497.35    5.40
   2  -3  -7 1516.00    4.27
   2  -3   7 1502.36    4.79
   2  -3  -7 1484.37    5.04
   2  -3  -7 1513.17    4.41
   1  -5  -6  206.42    1.55
  -1   5   6  203.23    2.06
   1   5  -6  211.49    1.88
   1   5  -6  217.34    2.28
  -1  -5  -6  210.14    1.21
  -1  -5  -6  205.74    2.06
  -1  -5  -6  202.76    1.74
  -1  -5  -6  200.86    2.26
   1  -5  -6  205.39    1.60
  -1  -5  -6  209.42    1.65
  -1  -5  -6  207.74    2.00
   1   5  -6  203.59    2.14
   1  -5   6  199.70    1.99
  -1   5  -6  202.87    2.01
   1  -5  -6  208.30    2.03
   1  -5  -6  201.08    1.91
   1  -5  -6  204.11    1.86
  -1  -5  -6  207.79    1.62
   0   1  -8  337.48    2.12
   0   1  -8  345.54    2.22
   0  -1  -8  342.97    2.03
   0  -1  -8  339.81    2.27
   0   1  -8  341.94    2.21
   0  -1  -8  356.04    2.29
   0  -1  -8  344.83    2.09
   0  -1  -8  347.23    2.15
   0   1  -8  352.95    2.58
  -1   0  -8  236.02    1.97
   1   0  -8  221.94    1.84
   1   0  -8  212.41    1.70
  -1   0  -8  220.56    1.67
   1   0  -8  230.57    2.06
   1   0  -8  220.93    1.83
  -1   0  -8  221.21    1.80
   1   0  -8  227.80    1.78
  -1   0  -8  221.40    1.80
   1   0  -8  217.81    1.57
  -1   0  -8  216.25    1.62
   3  -5  -5  653.25    3.37
  -3   5  -5  653.46    3.45
   3   5  -5  659.82    4.20
  -3  -5  -5  658.47    3.25
   3   5  -5  660.74    3.54
  -3  -5  -5  661.82    3.65
   3  -5  -5  652.34    2.72
   3  -5   5  670.88    3.46
  -3  -5  -5  638.98    3.89
   3   5  -5  660.19    3.97
  -3  -5  -5  645.46    4.05
  -3   5  -5  654.60    2.78
   3  -5  -5  661.94    3.04
   6  -2   3  717.99    2.55
   6   2  -3  795.12    3.80
   6   2  -3  813.85    4.71
  -6   2  -3  760.04    2.99
   6   2  -3  779.90    3.49
  -6   2  -3  804.83    2.91
   6  -2  -3  797.35    3.08
  -6  -2  -3  767.40    3.57
  -6   2  -3  778.49    3.64
  -6  -2  -3  720.13    4.10
   6  -2  -3  777.94    3.34
  -6   2  -3  803.28    3.16
  -6   2   3  796.08    3.24
   6  -2  -3  817.46    3.35
  -6  -2  -3  796.62    4.06
  -6  -2  -3  785.07    3.56
   6   2  -3  800.38    3.80
   5   2  -5  253.15    2.13
  -5   2  -5  257.93    2.16
   5  -2  -5  250.10    1.99
  -5   2  -5  269.56    1.86
   5   2  -5  241.52    2.21
  -5   2  -5  256.20    1.82
   5   2  -5  240.53    2.20
   5   2  -5  249.11    1.89
  -5  -2  -5  250.83    2.36
  -5  -2  -5  254.07    2.06
  -5   2  -5  260.50    1.74
   5  -2  -5  247.94    1.74
   5   2  -5  256.09    2.13
  -5   2  -5  249.02    2.11
  -5  -2  -5  262.07    2.06
  -5  -2  -5  257.94    1.94
   4   4  -5  273.96    2.50
   4  -4  -5  270.49    1.68
   4   4  -5  265.20    2.64
  -4   4  -5  273.62    2.13
  -4   4  -5  272.79    1.77
   4  -4  -5  272.49    1.89
   4   4  -5  282.92    2.31
   4  -4   5  275.07    2.01
   4   4  -5  277.66    2.45
  -4  -4  -5  273.11    2.43
   4  -4  -5  271.47    1.81
  -4  -4  -5  262.38    2.63
  -4  -4  -5  275.82    2.81
   4   4  -5  275.38    2.01
  -1  -6  -5  127.67    1.76
   1  -6   5  134.77    1.72
   1  -6  -5  126.82    1.44
   1   6  -5  130.81    1.80
   1  -6  -5  125.23    1.59
   1  -6  -5  129.15    1.27
  -1  -6  -5  131.14    1.32
   1   6  -5  137.41    2.13
  -1  -6  -5  129.99    1.38
   1   6   5  131.23    1.71
  -1  -6  -5  129.65    1.86
   1  -6  -5  123.73    1.62
  -1   6  -5  130.92    1.19
  -1   6   5  133.24    1.69
   1  -6  -5  129.47    1.34
  -1  -6  -5  130.64    1.06
  -6   3  -2  233.15    1.68
  -6   3  -2  234.80    1.56
  -6   3  -2  224.73    1.84
   6   3  -2  224.14    1.98
  -6   3   2  233.84    1.74
  -6   3  -2  235.96    1.68
  -6  -3  -2  233.61    2.10
   6  -3   2  232.19    1.67
  -6  -3  -2  212.13    1.96
   6   3  -2  237.35    2.20
  -6  -3  -2  232.91    2.19
  -6  -3  -2  227.40    2.38
   6   3  -2  218.01    2.05
   6   3   2  222.50    2.66
   6   3   2  222.25    1.91
   6  -3  -2  227.68    1.82
   3  -2  -7  449.14    2.56
   3  -2  -7  444.67    2.38
   3  -2  -7  451.15    2.76
   3   2  -7  442.93    2.74
  -3  -2  -7  445.70    2.41
   3   2  -7  441.03    2.83
  -3  -2  -7  433.13    3.07
   3  -2  -7  449.53    2.39
   3   2  -7  438.65    2.25
  -3  -2  -7  455.33    3.27
   3   2  -7  420.73    2.45
  -3  -2  -7  453.57    2.97
  -3  -2  -7  439.17    3.01
  -3   2  -7  447.32    2.38
   3  -2  -7  453.80    2.66
   1  -1  -8  932.65    3.46
   1  -1  -8  895.92    3.71
   1   1  -8  879.89    3.55
  -1  -1  -8  907.06    3.21
  -1  -1  -8  930.71    3.79
  -1  -1  -8  932.85    3.87
  -1  -1  -8  951.50    3.94
  -1   1  -8  891.22    3.99
   1   1  -8  913.72    3.70
  -1  -1  -8  897.79    3.37
   1   1  -8  920.50    4.29
  -1  -1  -8  901.69    3.99
   1  -1  -8  889.74    3.78
  -1   1  -8  900.01    3.45
  -1   1  -8  946.50    3.67
   1  -1  -8  872.14    3.32
  -1   1  -8  902.39    3.46
   1  -1  -8  919.70    3.84
   1  -1  -8  945.05    3.52
  -1   1  -8  923.86    3.48
  -1   1  -8  872.23    3.74
   0  -4  -7    2.26    0.21
   0  -4  -7    0.32    0.17
   0   4  -7    0.95    0.36
   0   4  -7    1.01    0.29
   0   4  -7    0.73    0.27
   0  -4  -7    0.56    0.22
   0  -4  -7    3.00    0.24
   0   4  -7    0.32    0.18
   3   4  -6 1103.40    3.72
   3   4  -6 1088.64    5.32
  -3  -4  -6 1143.93    4.08
   3   4  -6 1083.01    4.97
  -3  -4  -6 1135.46    3.98
  -3  -4  -6 1141.61    4.83
   3   4  -6 1145.07    5.06
  -3   4  -6 1158.46    3.61
  -3  -4  -6 1150.18    5.57
   3  -4  -6 1130.88    4.45
   3  -4   6 1108.31    4.25
   3  -4  -6 1133.59    3.95
  -3   4  -6 1164.25    3.81
   3  -4  -6 1150.61    3.64
   3  -4  -6 1142.69    3.97
  -3  -4  -6 1127.13    5.35
  -4  -5  -4  242.63    2.09
   4   5  -4  242.90    1.97
  -4   5  -4  243.30    1.75
   4  -5  -4  237.16    1.63
  -4   5  -4  241.07    1.74
   4   5  -4  243.09    2.55
   4  -5  -4  235.84    1.82
   4  -5   4  239.14    1.99
  -4  -5  -4  240.97    2.26
   4   5  -4  242.88    2.39
   4   5  -4  232.76    2.35
  -4   5   4  241.92    1.71
   4   5  -4  243.19    3.02
   4   6  -2  534.54    3.52
  -4  -6  -2  560.93    3.34
   4  -6   2  550.25    3.12
  -4  -6  -2  580.20    2.18
   4   6  -2  542.29    3.74
  -4   6  -2  545.63    2.74
  -4  -6   2  537.08    2.98
   4   6   2  559.09    4.80
   4  -6  -2  552.44    2.71
  -4   6  -2  534.66    2.74
   4  -6  -2  534.13    3.02
   4   6  -2  538.21    3.59
  -4  -6  -2  551.46    3.59
  -4   6  -2  556.10    3.12
  -4   6   2  579.32    2.88
  -4   6   2  560.20    3.00
  -3   7   0 1142.41    4.43
  -3   7   0 1189.19    4.34
  -3  -7   0 1113.43    4.38
  -3  -7   0 1135.24    4.78
   3   7   0 1215.96    7.19
  -3   7   0 1152.57    4.58
  -3  -7   0 1156.42    4.37
   3  -7   0 1153.68    4.73
   5   5  -2  827.82    4.11
   5  -5  -2  862.69    3.77
  -5   5  -2  843.16    3.22
  -5   5  -2  856.26    3.28
  -5   5   2  873.37    3.37
   5   5  -2  835.07    4.36
   5   5   2  854.59    5.76
  -5   5  -2  863.60    3.67
  -5  -5  -2  835.85    4.48
  -5   5  -2  838.67    3.24
  -5   5  -2  868.48    3.15
  -5  -5  -2  826.54    4.11
   5   5  -2  821.83    4.38
  -5   5   2  826.17    3.26
   5  -5   2  826.44    3.56
   5   5  -2  862.90    3.92
  -5  -5  -2  857.05    4.18
  -3   7   1   44.47    0.92
   3  -7   1   42.43    0.95
  -3   7   1   44.13    0.92
   3   7  -1   41.56    1.01
  -3   7  -1   43.58    0.91
   3   7  -1   40.67    1.43
  -3   7  -1   44.20    0.86
  -3  -7  -1   45.36    0.97
  -3  -7  -1   43.59    0.95
   3   7   1   43.63    1.42
  -3  -7   1   42.76    0.94
   1   4  -7  256.90    2.32
   1   4  -7  269.97    2.46
  -1  -4  -7  288.61    1.46
  -1  -4  -7  275.69    2.12
  -1  -4  -7  285.15    1.80
  -1  -4  -7  277.98    2.12
  -1  -4  -7  284.99    2.06
  -1  -4  -7  275.22    2.52
   1  -4  -7  277.93    1.85
  -1   4  -7  270.70    2.71
   1  -4  -7  274.66    1.93
  -1   4  -7  258.62    1.89
   1   4  -7  284.56    2.17
   1  -4  -7  283.05    2.24
  -1   4  -7  271.96    1.65
   1  -4  -7  283.63    2.10
   1  -4  -7  280.64    2.25
  -1   4  -7  281.28    2.27
  -1   4  -7  295.98    2.39
   1  -4  -7  266.59    1.81
   1  -4  -7  275.11    1.76
  -1  -4  -7  280.78    1.89
   1   4  -7  274.44    2.73
   1   4  -7  263.94    1.83
  -6   0  -4  172.48    1.98
   6   0  -4  176.08    1.90
   6   0  -4  181.18    1.61
   6   0  -4  180.30    1.76
   6   0  -4  180.54    1.77
  -6   0  -4  184.31    1.66
  -6   0  -4  179.47    1.52
  -6   0   4  175.62    1.43
   0   2  -8   90.84    1.42
   0  -2  -8  103.98    1.16
   0  -2  -8  101.23    1.17
   0   2  -8   96.14    1.27
   0   2  -8  102.44    1.25
   0  -2  -8  101.18    1.26
   0  -2  -8  105.57    1.34
   0   2  -8   99.96    1.21
   0  -2  -8   99.72    1.10
   0  -2  -8  103.01    1.31
   0   2  -8   93.93    1.14
  -3   6   4  805.41    3.84
   3  -6  -4  795.17    3.66
   3  -6  -4  800.27    3.58
   3   6  -4  808.58    4.47
  -3  -6  -4  776.87    3.41
   3   6  -4  790.16    4.90
  -3  -6  -4  800.09    4.45
  -3   6  -4  792.61    3.97
   3  -6  -4  788.94    3.21
  -3   6   4  833.79    3.35
  -3  -6  -4  812.50    4.00
   3  -6   4  795.23    3.86
   3   6  -4  789.04    4.42
   3   6  -4  785.45    3.91
   3   6  -4  856.73    6.02
  -3  -6  -4  791.45    4.89
  -3  -6  -4  807.52    3.73
   2   7   3   49.09    1.05
   2  -7  -3   48.24    0.88
   2   7   3   45.19    1.25
   2   7  -3   47.25    1.13
   2  -7   3   47.77    1.07
  -2   7  -3   47.67    1.04
   2  -7  -3   47.54    0.91
  -2  -7  -3   45.44    1.19
  -2  -7   3   47.54    1.11
  -2  -7  -3   48.58    0.91
   2   7  -3   49.08    1.43
   2   7  -3   46.97    1.12
  -2  -7  -3   46.89    0.72
   2  -7  -3   49.95    1.06
  -2   7  -3   52.22    1.06
  -2   7   3   45.64    1.00
  -2   7  -3   47.18    0.85
  -4   3  -6  353.51    2.08
   4  -3  -6  356.11    2.51
   4  -3  -6  341.91    2.34
  -4  -3  -6  353.80    2.29
   4  -3  -6  363.04    2.07
  -4  -3  -6  371.09    2.51
  -4   3  -6  347.96    2.30
  -4  -3  -6  361.61    2.26
  -4   3  -6  349.03    2.27
   4  -3  -6  379.34    2.31
   4  -3   6  351.51    2.08
   4   3  -6  362.55    2.61
   4   3  -6  369.26    2.27
  -4  -3  -6  362.29    2.84
  -4   3  -6  371.02    2.19
   4   3  -6  339.84    2.87
   4  -3  -6  364.91    2.13
   4   3  -6  355.13    2.78
   4   3  -6  353.07    2.74
  -4  -3  -6  354.08    3.05
  -4  -3  -6  363.21    2.83
   4   3  -6  358.38    2.26
   2  -5   6 1258.05    5.00
   2   5  -6 1304.81    5.55
   2   5  -6 1230.39    4.74
  -2  -5  -6 1248.13    5.03
  -2   5   6 1282.25    4.98
   2   5  -6 1274.99    6.04
  -2  -5  -6 1244.71    5.35
  -2  -5  -6 1229.90    4.27
  -2  -5  -6 1227.70    5.09
   2  -5  -6 1223.17    3.91
   2  -5  -6 1224.90    4.07
   2  -5  -6 1227.66    4.67
  -2  -5  -6 1283.46    3.96
  -2  -5  -6 1241.27    4.20
   2  -5  -6 1210.23    4.49
  -2   5  -6 1203.66    4.90
  -6   1  -4 3824.80    6.75
   6  -1  -4 3915.13    7.78
   6  -1  -4 3774.57    7.67
   6  -1  -4 3784.99    7.11
   6   1   4 3737.69    6.98
   6   1  -4 3780.80    7.51
  -6   1  -4 3872.82    7.42
  -6  -1  -4 3711.04    9.48
   6   1  -4 3886.83    8.50
  -6  -1  -4 3878.62    7.33
  -6  -1  -4 3736.83    9.00
  -6  -1  -4 3885.66    7.91
   6   1  -4 3865.70    8.20
  -6  -1  -4 3812.02    7.29
   6   1  -4 3789.94    9.41
   6   1  -4 3817.99    8.31
   6  -1  -4 3878.94    8.61
  -6   1  -4 3884.10    8.60
   6  -4   0  566.57    2.92
  -6  -4   0  572.82    3.57
   6   4   0  605.50    4.81
   6   4   0  578.76    3.46
  -6   4   0  594.53    2.51
  -6   4   0  605.74    2.85
  -6  -4   0  592.46    3.60
   0   7  -4   98.65    1.54
   0   7  -4  104.99    1.11
   0  -7  -4  107.79    1.20
   0   7   4  108.44    1.60
   0   7   4  103.51    1.57
   0  -7  -4  106.83    1.63
   0  -7  -4  105.20    1.32
   0  -7  -4  106.11    1.68
   0  -7   4  103.02    1.57
   0   7  -4  101.75    1.68
   0   7  -4  104.08    1.60
   5  -4  -4  329.61    2.30
  -5  -4  -4  319.45    2.88
  -5   4  -4  334.11    1.90
  -5   4   4  341.81    2.06
  -5  -4  -4  313.99    2.40
   5   4  -4  336.65    3.50
   5   4  -4  335.98    2.59
   5  -4   4  318.02    2.07
  -5   4  -4  333.54    2.23
  -5  -4  -4  336.49    2.76
   5   4  -4  303.14    2.72
   5  -4  -4  327.20    1.91
  -5   4  -4  328.68    2.06
  -5   4  -4  335.59    2.01
   5   4  -4  319.79    2.61
   5   4  -4  332.91    2.36
  -5   4  -4  330.79    2.17
  -2   0  -8 2091.10    5.18
  -2   0  -8 1867.96    5.42
   2   0  -8 2041.78    5.66
   2   0  -8 2035.68    6.23
  -2   0  -8 1935.79    5.76
   2   0  -8 2050.82    5.71
   2   0  -8 2010.98    4.85
  -2   0  -8 2065.48    5.11
  -2   0  -8 2042.06    5.63
   2   0  -8 1977.06    5.37
   2   0  -8 2099.13    5.53
  -1   2  -8  661.61    3.23
  -1   2  -8  676.02    3.11
  -1   2  -8  689.36    3.26
   1  -2  -8  685.21    3.27
  -1   2  -8  675.66    2.83
  -1  -2  -8  712.01    3.49
   1   2  -8  665.22    3.45
   1   2  -8  634.87    3.10
   1   2  -8  669.36    3.00
   1  -2  -8  680.79    3.17
  -1  -2  -8  666.93    2.67
   1  -2  -8  673.22    2.95
  -1  -2  -8  673.49    2.76
  -1  -2  -8  625.34    3.62
  -1  -2  -8  669.14    3.47
  -1  -2  -8  667.24    2.94
  -1  -2  -8  677.67    3.51
  -1   2  -8  676.31    3.81
  -1   2  -8  669.29    3.01
   1  -2  -8  675.43    3.18
   1   2  -8  672.84    3.94
  -1  -2  -8  628.29    3.20
   0  -8   0  420.54    3.37
   0   8   0  426.14    2.84
   0   8   0  428.84    2.84
   2  -6  -5  774.16    3.86
   2  -6   5  779.73    4.06
  -2  -6  -5  804.50    3.38
   2  -6  -5  784.00    3.20
   2   6  -5  780.66    4.96
   2  -6  -5  806.77    3.72
   2   6  -5  776.25    4.44
   2   6  -5  777.64    5.06
  -2  -6  -5  805.83    3.51
  -2  -6  -5  816.42    4.02
   2  -6  -5  790.29    3.37
  -2   6  -5  810.50    3.12
  -2  -6  -5  797.49    4.53
  -2  -6  -5  791.14    4.21
  -2   6   5  801.17    4.08
  -2  -6  -5  813.58    4.85
   2  -6  -5  786.74    3.71
   2   6  -5  799.51    3.86
   6   4   1  809.57    4.00
   6   4  -1  846.25    3.98
  -6   4   1  868.94    3.43
   6   4  -1  824.32    5.64
  -6   4  -1  952.39    4.60
   6   4   1  896.23    5.98
  -6   4  -1  865.45    3.37
  -6  -4  -1  853.95    4.19
  -6  -4  -1  888.62    4.35
   6  -4   1  853.01    3.50
   6   4  -1  853.29    4.29
  -6  -4  -1  849.80    4.55
   6  -4  -1  836.38    3.59
  -6   4  -1  843.80    3.04
  -6   4  -1  896.81    3.52
   3  -7  -2 1491.34    4.53
  -3  -7   2 1493.29    5.61
   3   7   2 1489.89    7.74
  -3   7  -2 1480.81    4.77
  -3   7  -2 1418.30    5.05
   3  -7  -2 1483.50    5.14
   3  -7   2 1519.49    5.56
   3   7   2 1434.15    5.28
  -3  -7  -2 1554.81    4.33
  -3  -7  -2 1551.74    5.82
  -3   7   2 1545.42    5.21
   3   7  -2 1515.27    6.05
  -3   7   2 1483.77    5.33
  -3   7  -2 1524.93    5.39
   3   7  -2 1519.83    6.04
  -3  -7  -2 1491.75    5.32
   2  -1  -8  610.27    2.91
   2   1  -8  632.03    3.20
   2   1  -8  602.86    2.97
   2   1  -8  573.33    3.11
   2  -1  -8  625.71    3.25
  -2   1  -8  635.80    2.97
  -2  -1  -8  662.92    3.21
  -2  -1  -8  615.72    2.86
   2  -1  -8  623.95    2.97
   2   1  -8  615.28    2.63
  -2  -1  -8  642.85    3.42
   2   1  -8  620.39    3.66
   2  -1  -8  626.16    3.31
  -2  -1  -8  624.85    2.61
  -2   1  -8  622.86    2.78
   2  -1  -8  614.64    2.81
  -2  -1  -8  626.24    3.38
  -7   0   0    0.03    0.23
   7   0   0    0.31    0.19
   7   0   0    0.00    0.24
  -7   0   0    2.65    0.28
   7   0   0    1.93    0.31
  -6   3  -3  212.62    1.68
  -6  -3  -3  204.65    2.14
   6  -3  -3  207.37    1.83
   6  -3  -3  203.64    1.53
  -6  -3  -3  202.93    1.95
   6   3  -3  190.67    2.05
  -6   3  -3  198.96    1.82
  -6   3  -3  205.59    1.58
   6  -3  -3  205.21    1.71
  -6   3  -3  203.60    1.51
   6   3   3  200.51    2.54
  -6  -3  -3  193.19    1.94
   6   3  -3  202.46    2.12
  -6   3   3  208.16    1.67
   6  -3   3  191.22    1.48
  -6  -3  -3  197.67    2.26
   6   3  -3  200.84    2.58
   6   3  -3  199.16    2.00
   6   3  -3  201.86    1.86
   5   3  -5   15.17    0.76
   5   3  -5   14.64    0.58
  -5  -3  -5   18.29    0.68
  -5   3  -5   14.96    0.54
   5   3  -5   15.40    0.53
  -5  -3  -5   14.15    0.52
  -5  -3  -5   17.29    0.75
  -5  -3  -5   17.21    0.74
  -5  -3  -5   20.72    0.71
   5   3  -5   14.83    0.66
  -5   3  -5   18.20    0.50
  -5   3  -5   15.79    0.54
   5  -3  -5   14.79    0.45
  -5  -3  -5   14.73    0.64
  -5   3   5   13.76    0.43
  -5   3  -5   16.00    0.52
  -5   3  -5   18.38    0.62
   5   3  -5   15.15    0.66
   5  -3  -5   14.23    0.42
   5  -3  -5   20.66    0.64
   5   3  -5   19.81    0.68
   1   7   4   79.15    1.49
  -1   7  -4   75.99    0.99
   1  -7  -4   83.34    1.16
   1  -7  -4   81.42    1.32
   1  -7  -4   81.05    1.42
  -1   7  -4   75.22    1.33
   1   7  -4   72.30    1.54
   1   7  -4   71.25    1.37
  -1   7   4   76.61    1.34
   1   7  -4   75.64    1.40
  -1  -7  -4  105.89    1.12
   1  -7   4   78.28    1.36
  -1  -7  -4  115.45    1.79
  -1  -7  -4   78.71    1.05
   1  -7  -4   84.94    1.12
  -1   7   4   80.11    1.27
  -1   7  -4   75.71    1.31
  -1   7  -4   77.99    1.36
   0   8  -1  423.94    3.00
   0   8   1  412.49    2.92
   0   8   1  436.74    3.68
   0  -8  -1  424.40    3.43
   0  -8   1  402.58    2.92
   0  -8  -1  418.99    2.81
   0   8  -1  414.11    2.71
   1   8   0  347.79    2.56
   1   8   0  361.12    2.70
  -1   8   0  349.65    2.59
   1   8   0  347.56    3.56
  -1   8   0  359.88    2.60
  -1   8   0  354.52    3.14
  -1  -8   0  355.69    2.65
   1  -8   0  360.30    2.99
   1  -8   0  353.37    2.69
   4   6  -3  413.11    2.91
   4  -6   3  417.56    2.78
  -4   6  -3  407.47    2.77
   4   6  -3  407.40    3.17
  -4  -6  -3  423.09    2.89
  -4  -6  -3  428.20    2.94
   4   6  -3  427.78    3.27
  -4  -6  -3  413.95    3.30
  -4   6   3  424.17    2.46
  -4   6  -3  411.68    2.37
  -4   6   3  413.94    2.67
   4   6  -3  421.23    3.49
   4   6  -3  431.66    2.75
   4  -6  -3  416.79    2.48
  -3  -3  -7  484.50    2.74
   3   3  -7  457.96    2.91
   3   3  -7  473.55    2.47
  -3  -3  -7  473.22    2.74
   3  -3  -7  473.35    2.40
  -3  -3  -7  493.70    3.45
   3   3  -7  454.29    3.13
   3   3  -7  460.81    2.58
  -3   3  -7  470.08    2.39
  -3   3  -7  471.99    2.42
  -3   3  -7  478.47    2.67
  -3  -3  -7  470.77    3.43
  -3  -3  -7  425.96    3.05
   3   3  -7  464.07    3.17
   3  -3  -7  485.48    2.59
   3  -3  -7  475.39    2.46
   3  -3  -7  458.97    2.66
   3  -3   7  463.06    2.60
  -7   0  -1  305.25    2.12
  -7   0  -1  311.12    2.39
   7   0  -1  322.56    2.15
   7   0   1  299.10    2.59
   7   0   1  301.49    2.16
  -7   0   1  308.61    2.19
   7   0  -1  311.19    2.21
   7   0  -1  309.98    2.29
   7   0  -1  312.58    2.64
   7   0   1  324.50    2.26
  -7   1   0   89.40    1.21
   7   1   0   89.86    1.09
   7  -1   0   90.38    1.23
   7   1   0   89.06    1.25
   7  -1   0   86.13    1.05
  -7  -1   0   89.90    1.27
   7   1   0   91.46    1.29
   7   1   0   91.97    1.59
  -7  -1   0   90.34    1.21
  -4   0  -7    4.06    0.33
   4   0  -7    4.30    0.31
  -4   0  -7    4.02    0.39
   4   0  -7    4.00    0.32
  -4   0  -7    3.78    0.25
  -4   0  -7    4.60    0.39
   4   0  -7    4.12    0.28
   4   0  -7    4.20    0.32
   4   0  -7    5.20    0.34
  -5   0  -6   31.42    0.91
  -5   0  -6   32.26    0.73
   5   0  -6   31.32    0.82
   5   0  -6   30.20    0.72
   5   0  -6   28.21    0.72
   5   0  -6   30.10    0.66
  -5   0  -6   33.49    0.90
  -5   0  -6   31.43    0.74
  -5   0  -6   30.12    0.60
   5   0  -6   31.09    0.70
  -2  -4  -7   61.47    0.94
   2   4  -7   61.27    1.21
  -2  -4  -7   62.33    1.05
   2   4  -7   60.47    1.07
  -2  -4  -7   63.04    1.31
  -2  -4  -7   63.03    0.85
   2  -4   7   60.21    1.08
   2  -4  -7   62.14    1.00
  -2  -4  -7   61.08    1.21
  -2  -4  -7   63.70    1.02
   2  -4  -7   62.65    0.95
   2   4  -7   61.35    0.92
   2  -4  -7   63.94    0.96
  -2   4  -7   62.70    0.86
  -2   4   7   63.27    1.11
   2  -4  -7   64.56    0.93
   2  -4  -7   65.06    1.05
   2  -4  -7   63.85    0.86
   2  -4  -7   63.16    1.11
  -2   4  -7   64.33    1.10
  -2   4  -7   60.76    0.89
  -6   2  -4   86.47    1.34
   6  -2  -4   89.37    1.33
  -6  -2  -4   91.98    1.47
   6   2  -4   87.68    1.39
   6   2  -4   88.71    1.22
   6   2  -4   83.90    1.35
  -6  -2  -4   90.77    1.24
   6   2  -4   85.38    1.30
   6  -2  -4   89.14    1.19
   6  -2  -4   90.02    1.08
   6   2  -4   87.82    1.62
  -6   2  -4   88.72    1.12
  -6   2  -4   90.77    1.58
  -6   2  -4   87.98    1.03
   6  -2  -4   92.80    1.25
  -6   2  -4   88.89    1.33
  -6  -2  -4   89.37    1.22
  -6  -2  -4   92.77    1.33
   1  -8  -1  444.05    2.91
   1   8   1  458.88    4.02
  -1   8  -1  452.46    2.84
  -1   8   1  454.36    3.51
   1   8   1  442.67    3.01
  -1   8  -1  436.14    2.99
   1   8  -1  444.28    3.16
   1  -8   1  443.25    3.25
   1   8  -1  423.31    3.90
  -1  -8  -1  457.54    2.89
  -1  -8   1  438.41    3.14
   1  -8  -1  447.43    3.36
   1   8  -1  436.17    2.70
   5   5   3  115.97    2.13
  -5   5  -3  120.21    1.26
   5  -5  -3  113.31    1.41
  -5  -5  -3  114.00    1.62
   5  -5  -3  116.54    1.20
  -5   5  -3  115.18    1.25
  -5   5  -3  120.34    1.24
  -5   5   3  112.96    1.24
   5  -5   3  114.85    1.36
   5   5  -3  119.13    1.51
   5   5  -3  114.48    1.70
   5   5  -3  116.89    1.78
   5   5  -3  115.38    1.58
   5   5  -3  117.64    2.26
  -5  -5  -3  109.81    1.70
  -5   5  -3  118.60    1.22
  -5  -5  -3  111.91    1.53
  -5   5  -3  116.96    1.18
   5   5  -3  112.11    1.60
  -5   5  -3  117.85    1.42
   7   1  -1  419.72    2.68
   7  -1   1  435.89    2.63
  -7  -1   1  431.37    2.65
   7  -1  -1  426.09    2.40
   7   1  -1  439.53    3.43
   7  -1  -1  427.98    2.49
  -7   1  -1  438.35    2.43
  -7  -1  -1  432.83    2.66
   7   1   1  431.16    2.70
   7  -1  -1  442.15    3.08
  -7  -1  -1  424.46    2.82
   7  -1   1  428.90    2.19
  -7  -1  -1  428.93    2.66
   7  -1   1  435.28    3.06
   7   1   1  421.11    2.65
   7   1   1  432.08    3.37
   7   1  -1  419.28    2.80
  -7   1  -1  428.88    2.71
   7   1  -1  438.14    2.60
  -7   1   1  433.70    2.54
  -4  -1  -7  230.33    1.74
  -4  -1  -7  229.29    2.26
  -4   1  -7  228.93    2.20
   4   1  -7  218.17    1.75
  -4  -1  -7  217.72    2.37
   4   1  -7  223.53    2.04
  -4   1  -7  226.54    1.82
  -4   1  -7  223.93    2.12
   4  -1  -7  225.26    1.79
  -4  -1  -7  237.90    2.09
   4  -1  -7  219.41    1.88
  -4  -1  -7  232.32    1.87
   4  -1  -7  217.62    1.92
   4   1  -7  226.16    2.00
   4   1  -7  222.09    1.99
  -4   1  -7  221.60    1.55
   4  -1  -7  221.43    1.84
   4   1  -7  226.78    1.73
  -5   1  -6  190.48    2.07
   5  -1  -6  186.30    1.60
   5   1  -6  209.12    1.91
  -5   1  -6  191.29    2.02
   5  -1  -6  189.26    1.74
  -5  -1  -6  183.03    1.57
   5  -1  -6  195.36    1.63
   5  -1  -6  188.17    1.72
  -5   1  -6  192.84    1.67
  -5  -1  -6  179.13    2.16
  -5   1  -6  185.90    1.65
   5  -1  -6  187.14    1.86
  -5  -1  -6  187.80    1.81
   5   1  -6  191.23    1.95
  -5  -1  -6  205.03    1.84
  -5  -1  -6  189.96    2.10
   5   1  -6  186.43    1.85
   5   1  -6  184.50    1.97
  -6   4   2  476.56    2.58
  -6  -4  -2  491.94    3.31
  -6   4  -2  479.28    2.36
   6   4   2  494.39    4.41
   6  -4   2  472.75    2.58
  -6  -4  -2  471.40    3.48
   6   4  -2  464.60    3.27
   6   4  -2  473.87    3.27
  -6   4  -2  481.07    2.50
  -6   4  -2  500.60    2.79
   6  -4  -2  491.40    2.84
  -6  -4  -2  488.81    3.21
   0  -3  -8  768.39    3.17
   0  -3  -8  783.34    3.20
   0   3  -8  769.66    3.90
   0   3  -8  772.75    3.21
   0  -3  -8  794.70    3.58
   0   3  -8  761.52    3.68
   0   3  -8  785.82    3.52
   0  -3  -8  769.38    3.79
   0  -3  -8  759.31    3.68
   0   3  -8  791.56    4.52
   0  -3  -8  767.60    3.13
   0   3  -8  781.74    3.40
   2   2  -8  813.27    3.73
  -2  -2  -8  834.85    4.10
   2   2  -8  833.64    3.39
   2  -2  -8  847.53    3.51
  -2   2  -8  819.09    3.31
   2   2  -8  830.94    3.04
   2  -2  -8  850.46    3.73
   2  -2  -8  829.35    3.38
   2  -2  -8  809.92    3.59
   2  -2  -8  830.84    3.94
  -2   2  -8  846.60    3.34
  -2  -2  -8  845.21    4.28
  -2  -2  -8  858.19    3.05
   2   2  -8  823.39    3.59
  -2  -2  -8  846.49    3.74
   2   2  -8  802.61    4.42
   2  -2  -8  831.79    3.42
   2  -2   8  807.79    3.43
  -2  -2  -8  848.24    4.13
   0   8  -2 3211.17    7.12
   0   8   2 3246.34    9.88
   0  -8  -2 3236.01    7.58
   0   8  -2 3153.93    8.44
   0  -8  -2 3144.75    9.45
   0   8  -2 3161.44   10.11
   7   0  -2  326.29    2.28
   7   0   2  331.00    2.32
  -7   0  -2  325.15    2.52
   7   0   2  319.54    2.71
  -7   0   2  324.14    2.20
  -7   0  -2  324.36    2.26
   1  -3  -8   81.76    1.19
   1   3  -8   81.51    1.03
   1   3  -8   78.72    1.17
   1   3  -8   79.47    1.31
   1   3  -8   79.03    1.24
  -1  -3  -8   79.84    1.00
  -1  -3  -8   79.38    1.31
  -1  -3  -8   87.15    1.21
   1  -3  -8   80.18    1.05
  -1  -3  -8   84.24    1.31
  -1  -3  -8   81.59    1.07
  -1   3  -8   79.55    1.12
   1  -3  -8   83.67    1.16
  -1  -3  -8   83.98    1.24
   1  -3  -8   82.39    1.10
   1  -3  -8   84.04    1.27
  -1   3  -8   80.95    0.99
   1   3  -8   79.65    1.47
  -1   3  -8   80.06    1.24
  -1   3  -8   79.40    1.16
  -1   3  -8   81.47    0.93
  -1   3  -8   79.46    1.44
  -1   3  -8   81.82    1.12
   1  -3  -8   82.63    1.05
   7   2   0  412.00    3.59
  -7  -2   0  399.86    2.79
   7  -2   0  378.53    2.24
   7   2   0  388.62    2.68
  -7  -2   0  398.23    2.78
  -7   2   0  393.99    2.51
   7   2   0  390.46    2.73
   0   6  -6  393.46    3.15
   0  -6  -6  361.72    2.08
   0  -6  -6  372.60    2.02
   0   6   6  387.71    3.03
   0  -6  -6  367.28    2.52
   0   6  -6  384.54    1.94
   0   6  -6  360.50    2.96
   0  -6   6  369.94    3.01
   0   6  -6  381.83    2.49
   0  -6  -6  365.62    3.06
   0  -6  -6  354.24    2.84
  -2   7  -4 1206.48    4.96
  -2   7  -4 1206.35    4.06
   2   7   4 1195.57    5.28
   2   7  -4 1243.73    5.75
  -2   7   4 1184.27    5.10
   2   7  -4 1280.34    5.83
  -2  -7  -4 1214.72    4.48
   2   7   4 1217.63    6.13
  -2  -7  -4 1222.00    6.00
   2  -7   4 1188.58    5.30
  -2  -7  -4 1188.96    4.58
   2  -7  -4 1202.30    4.24
  -2  -7  -4 1222.94    3.34
   2   7  -4 1178.35    4.74
  -2  -7  -4 1200.55    5.19
   2  -7  -4 1197.17    4.35
   2   7  -4 1215.84    6.74
   2  -7  -4 1211.18    4.62
  -2   7  -4 1214.52    5.23
   2  -7  -4 1205.10    5.07
  -2   7   4 1271.49    4.73
  -2  -7  -4 1190.22    6.04
   4   5  -5  289.30    2.21
   4   5  -5  280.16    2.70
   4  -5   5  296.72    2.31
  -4  -5  -5  279.89    2.63
   4   5  -5  282.09    3.29
   4  -5  -5  277.02    2.06
   4  -5  -5  280.04    1.79
  -4   5   5  283.06    1.85
   4  -5  -5  277.87    2.17
  -4   5  -5  279.38    2.30
  -4   5  -5  274.19    1.88
  -4  -5  -5  274.83    2.95
  -4  -5  -5  281.62    2.84
  -4  -5  -5  291.55    1.83
  -4  -5  -5  290.25    2.29
  -4  -5  -5  280.90    2.52
   4   5  -5  288.94    2.94
   4  -5  -5  282.62    1.92
   1   8  -2    1.21    0.35
  -1   8   2    1.12    0.32
   1   8   2    0.86    0.39
   1   8  -2    1.02    0.43
  -1  -8  -2    1.07    0.31
  -1   8  -2    0.63    0.31
  -1   8  -2    0.89    0.26
  -1  -8  -2    1.45    0.42
   1  -8  -2    1.20    0.35
   1  -8  -2    1.34    0.30
   1   8   2    1.08    0.31
   1   8  -2    1.22    0.23
  -1   8  -2    2.21    0.40
  -1   8   2    2.04    0.37
  -5  -6   0  317.73    2.19
  -5   6   0  299.94    2.12
  -5  -6   0  321.33    2.73
   5   6   0  299.83    2.67
   5   6   0  314.18    3.83
  -5  -6   0  318.09    2.76
   5  -6   0  316.25    2.39
  -5   6   0  295.95    2.19
  -5   6   0  314.17    2.15
  -3   7  -3 1798.91    5.67
   3  -7  -3 1732.00    5.71
  -3  -7  -3 1783.06    5.76
   3   7  -3 1673.79    6.64
  -3   7   3 1834.07    5.47
   3   7  -3 1859.06    9.04
  -3  -7  -3 1801.56    7.58
   3   7   3 1741.63    6.12
   3  -7   3 1781.17    6.19
  -3  -7  -3 1870.48    4.03
  -3  -7  -3 1750.13    5.81
  -3   7   3 1732.78    6.01
   3   7  -3 1812.63    7.67
  -3  -7  -3 1733.18    6.47
   3  -7  -3 1798.58    4.95
   3   7  -3 1764.15    6.81
   3  -7  -3 1772.88    5.62
   3   7   3 1747.89    8.27
  -3   7  -3 1839.78    6.11
   2  -8   0  314.27    2.59
  -2  -8   0  325.80    2.49
  -2  -8   0  323.69    2.53
  -2   8   0  319.98    2.42
   2   8   0  326.58    2.65
  -2  -8   0  314.02    2.94
   2   8   0  319.74    3.60
  -2   8   0  331.09    2.84
   2   8   0  316.99    2.41
  -7   1   2  305.97    2.10
   7  -1  -2  293.03    2.12
   7   1   2  291.78    2.80
   7  -1  -2  315.73    2.32
   7  -1  -2  306.49    2.16
  -7  -1   2  294.87    2.16
  -7   1  -2  305.61    2.44
  -7  -1  -2  306.64    2.20
   7   1  -2  303.52    2.28
   7   1   2  302.44    2.23
  -7  -1  -2  295.04    2.25
   7  -1   2  309.24    2.55
  -7   1  -2  310.97    2.13
  -7  -1  -2  300.63    2.51
   7   1  -2  307.47    2.30
   7   1  -2  294.91    2.42
   7   2  -1   25.44    0.72
  -7  -2  -1   25.45    0.77
  -7  -2   1   24.20    0.69
  -7  -2  -1   25.87    0.73
   7  -2  -1   22.73    0.58
  -7   2  -1   24.55    0.62
  -7   2   1   26.56    0.66
   7   2  -1   26.46    0.78
  -7  -2  -1   25.19    0.73
   7  -2   1   24.67    0.58
   7   2   1   25.19    0.72
  -7   2  -1   23.55    0.67
   7   2  -1   23.93    0.68
   7   2   1   26.72    0.99
   7   2  -1   26.93    0.98
   0  -5  -7   40.67    0.73
   0  -5  -7   40.03    0.66
   0  -5  -7   38.24    0.88
   0   5  -7   40.49    1.03
   0   5  -7   37.14    0.96
   0  -5  -7   39.11    0.89
   0   5  -7   35.89    1.11
   0  -5  -7   37.38    0.95
   0  -5  -7   37.96    0.74
   0   5  -7   38.01    0.71
   0   5  -7   39.68    0.85
   0   5  -7   42.42    0.64
   3  -5  -6  648.76    3.15
   3  -5  -6  639.65    3.26
  -3  -5  -6  626.54    4.12
   3   5  -6  653.45    3.08
  -3  -5  -6  653.32    2.84
   3   5  -6  654.31    4.52
   3   5  -6  686.27    4.87
  -3   5  -6  648.28    2.99
  -3   5   6  660.05    3.49
  -3  -5  -6  649.54    3.20
   3   5  -6  656.62    4.19
   3  -5   6  657.99    3.59
   3   5  -6  646.24    3.65
   3  -5  -6  640.59    3.16
   3   5  -6  625.81    2.85
   3  -5  -6  633.53    3.53
  -3   5  -6  644.65    3.54
  -3  -5  -6  601.14    4.27
  -3  -5  -6  630.02    3.76
   3   5  -6  644.87    4.04
  -3  -5  -6  652.89    3.81
   3  -5  -6  652.79    2.87
   4  -2  -7  295.04    2.34
  -4  -2  -7  291.96    2.62
   4   2  -7  277.32    2.40
  -4  -2  -7  294.91    2.06
   4   2  -7  292.37    2.36
   4   2  -7  287.70    2.02
  -4   2  -7  279.70    1.72
   4  -2  -7  296.15    2.07
  -4   2  -7  275.76    1.87
  -4  -2  -7  282.08    2.59
   4   2  -7  278.27    2.12
  -4  -2  -7  295.44    2.49
  -4  -2  -7  304.73    2.26
  -4   2  -7  281.10    2.31
   4  -2  -7  285.05    2.15
   4  -2  -7  279.72    2.27
   4  -2  -7  285.96    1.97
   4   2  -7  275.64    2.42
  -4   2  -7  290.68    2.29
   4   2  -7  277.51    2.61
   4  -2  -7  290.42    2.02
  -4   2  -7  297.89    2.03
   5  -2  -6   98.61    1.15
   5  -2  -6  103.97    1.30
  -5  -2  -6   96.86    1.59
   5  -2  -6   99.96    1.17
  -5  -2  -6   99.04    1.37
  -5   2  -6  102.65    1.19
   5   2  -6  106.39    1.62
  -5  -2  -6   99.71    1.24
   5   2  -6  101.65    1.43
   5   2  -6   99.69    1.51
  -5  -2  -6   92.83    1.63
  -5   2  -6  101.38    1.17
   5  -2  -6   98.12    1.35
  -5  -2  -6  100.42    1.43
   5   2  -6  101.32    1.28
  -5   2  -6  100.27    1.46
   5  -2  -6  101.00    1.31
   5   2  -6  102.58    1.27
   5   2  -6  108.10    1.74
   5   2  -6  104.76    1.47
   5   6  -1   17.79    0.73
   5   6   1   17.81    0.68
   5  -6   1   16.78    0.61
  -5   6  -1   17.19    0.49
  -5   6  -1   16.99    0.58
  -5   6  -1   21.66    0.59
  -5  -6   1   19.29    0.69
   5  -6  -1   18.10    0.63
  -5   6  -1   17.19    0.50
   5   6  -1   18.95    1.07
  -5  -6  -1   19.31    0.50
   5   6  -1   18.32    0.68
   5   6  -1   16.91    0.69
  -5   6  -1   20.28    0.58
   5   6   1   17.12    1.00
  -5   6   1   18.31    0.57
  -5   6   1   18.60    0.57
  -5  -6  -1   18.79    0.70
  -5   6   1   19.49    0.57
  -4  -4  -6   25.18    0.91
   4  -4  -6   25.71    0.61
   4  -4  -6   25.84    0.59
   4  -4  -6   25.25    0.62
  -4   4  -6   25.87    0.71
   4   4  -6   26.54    0.64
   4   4  -6   26.57    0.99
   4  -4  -6   23.93    0.67
   4   4  -6   27.76    0.96
   4   4  -6   25.45    0.76
  -4  -4  -6   25.21    0.90
  -4  -4  -6   24.43    0.80
   4   4  -6   28.31    0.88
   4  -4   6   26.44    0.66
   4   4  -6   26.83    0.67
  -4  -4  -6   31.37    0.70
   4   4  -6   26.68    0.86
  -4  -4  -6   20.73    0.61
  -4   7   0  292.80    2.24
  -4  -7   0  291.94    2.61
   4   7   0  291.53    2.62
   4  -7   0  281.49    2.36
  -4   7   0  293.47    2.24
  -4  -7   0  291.19    2.52
  -4  -7   0  302.22    2.30
  -4   7   0  288.03    2.19
  -1   6  -6  147.49    1.86
   1   6  -6  145.88    1.65
  -1   6   6  144.45    1.85
   1   6   6  145.84    1.92
  -1  -6  -6  139.98    1.44
   1  -6  -6  142.34    1.77
   1   6  -6  154.32    2.05
  -1  -6  -6  147.40    2.04
   1  -6  -6  144.09    1.37
  -1   6  -6  138.93    1.26
   1  -6  -6  141.05    1.62
  -1  -6  -6  138.39    1.52
  -1   6  -6  150.34    1.85
  -1  -6  -6  142.15    1.86
  -1  -6  -6  132.80    1.02
   1  -6   6  143.78    1.85
   1   6  -6  142.56    1.93
   1  -6  -6  138.21    1.41
  -1  -6  -6  143.64    1.41
  -2   8   1  649.11    3.71
  -2  -8  -1  646.96    3.35
   2  -8   1  630.51    3.75
   2   8  -1  639.76    3.24
   2   8  -1  660.01    3.97
  -2  -8  -1  654.37    4.30
   2  -8  -1  648.26    3.81
   2   8  -1  654.29    5.22
  -2  -8   1  641.23    3.71
  -2  -8   1  652.40    3.59
   2   8   1  652.82    5.13
   2  -8  -1  648.08    3.63
  -2   8   1  658.04    3.96
  -2  -8  -1  661.48    3.48
  -2   8  -1  654.56    3.65
   3   0  -8  136.78    1.53
  -3   0  -8  133.82    1.33
  -3   0  -8  127.15    1.59
   3   0  -8  134.67    1.50
   3   0  -8  134.09    1.71
  -3   0  -8  138.85    1.69
   3   0  -8  134.10    1.48
   3   0  -8  134.26    1.33
   3   0  -8  140.76    1.54
  -3   0  -8  139.56    1.38
  -3   0  -8  134.19    1.53
   6   0  -5  461.85    2.86
  -6   0  -5  459.81    2.66
  -6   0  -5  473.67    2.35
   6   0  -5  469.75    3.02
   6   0  -5  449.30    3.20
  -6   0  -5  458.08    3.42
   6   0  -5  470.27    3.00
  -6   0  -5  477.23    3.29
  -6   0  -5  468.70    2.75
   6   0  -5  474.39    2.68
  -3  -6  -5  241.56    2.54
   3  -6   5  243.54    2.27
  -3  -6  -5  243.44    2.07
   3   6  -5  245.28    2.59
  -3  -6  -5  234.64    2.74
   3   6  -5  252.26    3.19
   3   6  -5  249.79    1.99
  -3   6   5  231.20    1.74
  -3   6  -5  237.45    1.75
   3  -6  -5  238.39    1.97
   3  -6  -5  232.56    1.76
  -3  -6  -5  238.08    1.84
  -3  -6  -5  248.30    2.34
  -3   6   5  229.60    2.17
   3  -6  -5  239.01    1.91
   3   6  -5  248.32    2.29
   3  -6  -5  238.28    2.08
   3   6  -5  253.26    2.91
  -3  -6  -5  241.38    2.60
  -1   5  -7    4.35    0.31
   1  -5  -7    3.65    0.25
  -1   5  -7    3.76    0.38
   1  -5  -7    3.83    0.36
  -1   5  -7    3.43    0.37
   1  -5   7    6.60    0.45
  -1   5   7    4.30    0.41
  -1   5  -7    4.15    0.26
   1   5  -7    4.05    0.44
   1  -5  -7    3.52    0.36
   1   5  -7    3.96    0.35
   1  -5  -7    3.75    0.31
   1  -5  -7    3.40    0.35
  -1  -5  -7    4.25    0.30
  -1  -5  -7    3.99    0.34
   1   5  -7    4.44    0.57
  -1  -5  -7    3.86    0.29
  -1  -5  -7    5.64    0.42
   1   5  -7    5.21    0.46
   4  -7   1  320.33    2.56
  -4   7  -1  316.97    2.29
  -4   7   1  318.90    2.29
   4   7   1  325.43    2.36
  -4   7  -1  289.94    2.21
  -4   7  -1  316.83    1.92
   4   7  -1  323.55    2.89
  -4  -7  -1  324.35    2.16
  -4   7   1  321.37    2.19
  -4  -7   1  328.56    2.53
  -4  -7  -1  326.84    2.83
  -4  -7  -1  323.53    2.71
  -4   7  -1  331.19    2.46
   4  -7  -1  318.90    2.47
   4   7   1  355.01    4.29
  -6  -3  -4  817.17    4.03
  -6   3  -4  790.25    3.17
  -6  -3  -4  842.17    3.89
  -6   3   4  832.43    3.41
   6   3  -4  814.08    5.24
   6   3  -4  819.58    4.19
  -6   3  -4  828.66    3.91
   6   3  -4  755.10    4.34
   6  -3  -4  813.05    3.73
   6  -3  -4  829.20    3.25
  -6   3  -4  828.65    3.45
  -6   3  -4  829.93    3.11
  -6  -3  -4  780.39    4.70
  -6  -3  -4  762.40    3.89
   6  -3  -4  843.82    3.49
  -6  -3  -4  809.44    4.45
  -6   3  -4  776.08    3.86
   3  -1  -8  978.19    3.88
   3  -1  -8  951.63    4.29
   3   1  -8  956.91    3.51
  -3   1  -8  948.13    3.42
  -3   1  -8  957.33    4.15
  -3  -1  -8  986.66    3.69
  -3  -1  -8  955.72    4.15
   3  -1  -8  954.95    4.14
   3  -1  -8  971.37    3.62
   3  -1  -8  969.68    3.91
   3   1  -8  960.99    4.12
   3   1  -8  937.09    4.74
  -3  -1  -8  966.38    4.46
  -3   1  -8  992.47    3.58
  -3   1  -8 1011.68    4.11
   3   1  -8  930.56    4.13
   3   1  -8  951.16    3.82
  -3  -1  -8  965.44    4.66
  -3  -1  -8  941.87    3.99
  -3  -1  -8  983.35    3.63
   3  -1  -8  970.56    4.05
  -3   1  -8  972.30    3.90
   6  -1  -5  171.15    1.58
  -6  -1  -5  175.22    1.56
   6   1  -5  170.68    1.84
   6  -1  -5  171.27    1.88
  -6  -1  -5  169.55    2.13
   6   1  -5  161.71    1.83
  -6  -1  -5  178.31    2.09
  -6  -1  -5  173.10    1.73
   6  -1  -5  180.88    1.84
  -6   1  -5  170.73    2.03
  -6   1  -5  176.54    1.67
  -6   1  -5  179.24    1.61
   6  -1  -5  173.21    1.74
  -6   1  -5  165.99    1.95
   6   1  -5  163.15    2.07
   6   1  -5  169.87    1.92
   6   1  -5  172.45    1.68
  -6  -1  -5  178.38    1.78
  -4  -6  -4   60.50    0.96
   4  -6  -4   57.10    0.98
  -4  -6  -4   61.19    1.46
  -4   6  -4   55.19    0.92
   4   6  -4   56.94    1.28
  -4   6   4   62.39    0.95
   4   6  -4   56.28    1.39
   4   6  -4   53.66    1.24
   4  -6  -4   56.81    0.84
   4   6  -4   56.31    1.03
   4  -6  -4   57.10    0.83
   4   6  -4   55.01    1.13
   4   6  -4   58.86    1.66
   4  -6   4   56.04    1.09
  -4  -6  -4   58.35    1.08
  -4   6  -4   56.63    1.10
  -4  -6  -4   56.44    1.15
  -4  -6  -4   56.54    1.29
  -4   6   4   55.19    1.03
   6   4   3  332.07    3.60
   6  -4  -3  342.89    2.22
   6  -4  -3  336.50    1.98
  -6  -4  -3  329.14    3.06
   6   4  -3  335.21    3.72
  -6   4  -3  336.85    2.07
  -6  -4  -3  336.94    2.65
  -6   4  -3  335.37    2.35
  -6  -4  -3  341.90    2.86
   6  -4   3  329.15    2.17
   6   4  -3  333.64    2.87
  -6   4   3  333.39    2.18
   6  -4  -3  343.57    2.43
   0  -7  -5  242.95    2.50
   0   7  -5  262.30    2.61
   0   7  -5  242.44    1.64
   0   7  -5  237.10    2.47
   0   7   5  252.02    2.52
   0   7  -5  237.73    2.52
   0  -7  -5  255.15    1.80
   0  -7   5  237.49    2.49
   0  -7  -5  244.70    1.99
  -5   4  -5  680.55    3.11
  -5   4  -5  682.77    3.36
  -5   4  -5  692.30    3.00
   5   4  -5  682.38    4.04
   5  -4   5  666.16    3.07
   5   4  -5  692.47    3.49
   5   4  -5  703.86    4.47
   5   4  -5  690.69    3.87
  -5   4   5  705.31    2.99
   5   4  -5  692.37    5.07
  -5   4  -5  703.12    3.22
  -5  -4  -5  655.50    3.45
  -5  -4  -5  662.32    4.44
  -5  -4  -5  684.42    4.14
  -5  -4  -5  696.58    4.71
  -5   4  -5  693.19    3.40
   5   4  -5  689.75    4.17
   5  -4  -5  680.07    2.73
   5  -4  -5  707.93    2.99
   0  -8  -3  160.41    1.77
   0  -8  -3  161.03    2.00
   0   8  -3  172.68    2.14
   0   8  -3  168.04    2.35
   0  -8  -3  163.11    1.63
   0   8  -3  154.99    1.51
   0   8   3  167.19    2.23
   0  -8  -3  161.92    2.20
   0   8  -3  162.49    2.04
  -7  -2  -2  532.35    3.49
   7  -2  -2  526.78    2.90
   7   2   2  517.35    3.03
   7   2   2  536.47    4.22
   7  -2  -2  543.30    3.04
   7  -2  -2  528.49    2.73
  -7   2  -2  546.95    2.79
  -7   2   2  537.61    2.82
  -7  -2  -2  525.33    3.70
   7   2  -2  532.49    3.24
  -7  -2   2  530.12    2.99
   7   2  -2  533.47    3.36
   7  -2   2  532.98    3.27
   7   2  -2  529.42    3.14
  -7  -2  -2  528.54    3.18
  -6   5   0   16.39    0.48
  -6  -5   0   19.71    0.76
   6   5   0   18.81    0.73
  -6   5   0   18.52    0.55
   6   5   0   19.65    1.04
   6  -5   0   17.07    0.59
  -3  -4  -7  290.25    1.76
   3  -4   7  288.28    2.29
  -3  -4  -7  290.98    2.89
   3   4  -7  275.73    2.89
  -3  -4  -7  297.33    2.15
   3  -4  -7  289.50    2.43
   3  -4  -7  297.84    2.13
   3  -4  -7  301.00    2.02
   3  -4  -7  296.14    2.18
  -3   4  -7  299.84    1.99
  -3  -4  -7  296.65    2.26
  -3   4  -7  290.21    1.99
   3   4  -7  289.20    2.04
  -3  -4  -7  284.82    2.16
   3   4  -7  298.19    2.77
  -3  -4  -7  281.13    2.58
   3  -4  -7  297.96    2.11
   3   4  -7  292.84    2.06
   3   4  -7  288.91    2.68
  -3  -4  -7  302.58    2.87
   5   5  -4  247.61    3.24
  -5   5  -4  243.13    1.92
   5  -5   4  243.15    2.02
   5   5  -4  255.99    2.21
  -5   5   4  243.04    1.83
   5   5  -4  243.94    2.35
  -5  -5  -4  235.13    2.21
   5   5  -4  223.43    2.61
  -5   5  -4  249.59    1.84
  -5  -5  -4  244.68    2.44
  -5  -5  -4  238.38    2.65
   5   5  -4  241.39    2.53
   5  -5  -4  246.51    1.70
  -5   5  -4  246.62    1.87
  -5   5  -4  244.19    1.72
   5   5  -4  234.17    2.41
  -2  -3  -8 1116.54    3.58
   2   3  -8 1102.24    4.13
   2   3  -8 1130.67    3.65
   2  -3   8 1090.92    4.36
  -2  -3  -8 1137.17    4.05
   2   3  -8 1148.58    5.61
  -2  -3  -8 1075.50    4.35
  -2   3  -8 1190.73    4.62
   2  -3  -8 1182.49    4.38
   2  -3  -8 1133.79    3.96
  -2   3  -8 1109.83    3.60
   2  -3  -8 1152.34    4.37
   2  -3  -8 1089.18    4.65
  -2   3  -8 1109.66    3.89
  -2   3  -8 1100.65    4.18
   2  -3  -8 1112.48    4.01
  -2  -3  -8 1113.03    5.08
  -2   3  -8 1113.48    3.80
   2   3  -8 1056.90    4.71
  -2  -3  -8 1116.56    4.92
  -5   6  -2    1.93    0.26
   5  -6  -2    1.66    0.34
   5   6   2    1.70    0.52
   5   6  -2    1.54    0.39
  -5   6  -2    2.08    0.27
  -5   6  -2    1.51    0.30
   5  -6  -2    1.53    0.22
  -5  -6   2    2.94    0.34
  -5   6  -2    1.40    0.21
  -5   6  -2    1.87    0.27
   5  -6   2    1.44    0.31
   5   6  -2    1.30    0.32
  -5   6   2    1.51    0.25
  -5   6   2    2.64    0.29
   5   6  -2    1.86    0.42
  -5  -6  -2    1.55    0.30
  -2   8   2  163.06    1.97
  -2   8   2  159.42    1.90
  -2  -8   2  148.17    1.93
   2  -8  -2  149.50    1.65
   2   8  -2  150.50    1.99
   2   8   2  144.93    1.81
  -2   8  -2  147.18    1.82
   2   8   2  153.99    2.47
   2  -8  -2  144.40    1.84
  -2   8  -2  150.38    1.64
   2  -8  -2  145.18    1.70
  -2  -8  -2  155.00    1.55
  -2   8  -2  147.10    1.91
   2  -8   2  149.70    1.89
  -2  -8  -2  151.80    2.16
   2   8  -2  146.42    2.51
  -2  -8  -2  150.74    1.66
   2   8  -2  156.06    1.50
  -2  -8  -2  149.14    1.60
   7   0   3  274.82    2.09
   7   0   3  259.91    2.46
  -7   0   3  268.27    1.96
   7   0  -3  272.11    2.12
  -7   0  -3  268.97    2.12
  -7   0  -3  275.99    2.61
   7   0  -3  279.10    2.25
   7   0  -3  275.21    2.35
  -7   0  -3  271.25    2.44
   7   0  -3  281.01    2.65
  -1   7  -5  651.01    2.84
   1  -7  -5  649.58    3.90
   1   7  -5  650.76    4.45
  -1  -7  -5  666.24    2.62
  -1  -7  -5  652.94    3.06
  -1   7  -5  625.86    3.88
  -1  -7  -5  643.77    4.18
   1   7  -5  671.52    3.52
  -1  -7   5  648.94    4.14
   1  -7   5  635.91    3.96
   1  -7  -5  651.78    3.79
  -1  -7  -5  626.78    3.22
  -1   7   5  647.09    3.95
   1  -7  -5  613.63    3.31
   1   7  -5  668.05    4.33
   1  -7  -5  649.32    3.18
   1   7   5  652.65    4.10
  -1   7  -5  663.26    3.78
   1   7  -5  639.58    4.13
  -1  -7  -5  649.55    4.38
  -1   7  -5  690.67    4.09
   1  -7  -5  671.66    3.13
  -6   5   1   55.54    0.93
  -6   5   1   50.59    0.80
   6  -5  -1   54.41    1.00
   6   5   1   53.07    1.63
  -6   5  -1   55.87    1.04
   6  -5   1   51.93    0.97
  -6  -5  -1   52.66    1.21
   6   5  -1   52.24    1.63
   6   5  -1   50.56    1.10
  -6   5   1   57.50    0.94
  -6   5  -1   53.54    0.85
  -6   5  -1   53.42    0.90
   6   5  -1   51.07    1.17
  -6  -5   1   54.13    1.16
  -6   5  -1   56.27    0.85
  -1   8  -3  129.31    1.43
  -1   8  -3  125.70    1.75
   1   8  -3  126.61    1.86
  -1   8   3  134.40    1.85
  -1  -8  -3  127.06    2.04
   1   8  -3  130.76    1.34
  -1  -8  -3  130.47    1.96
   1  -8   3  130.92    1.85
   1   8  -3  136.60    2.26
   1  -8  -3  125.01    1.48
   1  -8  -3  123.42    1.62
   1  -8  -3  124.53    1.84
  -1   8   3  125.85    1.77
   1   8   3  129.25    2.08
  -1  -8   3  125.68    1.84
   1  -8  -3  124.55    1.56
  -1  -8  -3  133.06    1.41
  -1   8  -3  131.20    1.89
   7   3   0  237.26    2.21
  -7   3   0  240.98    1.95
   7  -3   0  235.37    1.88
   7   3   0  232.25    2.94
   7   3   0  235.90    2.25
   4  -7  -2  738.73    3.77
  -4   7  -2  751.55    3.87
   4   7   2  733.95    3.79
   4   7  -2  740.94    4.35
  -4  -7  -2  733.09    4.33
  -4   7   2  749.54    3.54
   4   7  -2  737.61    4.48
  -4   7   2  734.25    3.70
  -4  -7  -2  747.43    4.07
   4  -7   2  749.79    3.96
   4  -7  -2  764.01    3.46
   4   7   2  765.61    6.03
  -4   7  -2  727.05    3.41
  -4   7  -2  746.75    3.55
   0   0  -9    0.07    0.21
   0   0  -9    0.34    0.24
   0   0  -9    0.10    0.16
   0   0  -9    0.18    0.21
   0   0  -9    0.69    0.28
  -7  -1  -3  346.82    2.84
  -7   1  -3  346.55    2.86
  -7  -1   3  346.12    2.28
   7   1  -3  342.00    2.56
   7   1  -3  346.82    3.14
   7  -1  -3  319.94    2.37
  -7  -1  -3  339.06    2.29
   7  -1  -3  339.24    2.30
   7  -1  -3  345.16    2.56
  -7   1   3  344.29    2.25
   7   1  -3  339.71    2.46
   7  -1   3  334.52    2.66
  -7  -1  -3  333.21    2.47
   7   1   3  328.10    2.98
   7   1   3  335.96    2.36
  -7   1  -3  365.71    2.41
   7  -1  -3  333.52    2.76
  -7   1  -3  331.42    2.03
   2   6  -6  574.39    4.48
   2  -6  -6  575.98    3.35
   2   6  -6  582.32    3.98
  -2  -6  -6  558.93    4.21
  -2  -6  -6  561.15    3.75
   2  -6  -6  565.97    3.30
  -2  -6  -6  549.30    3.56
   2   6  -6  563.90    3.41
  -2   6   6  569.12    3.56
   2  -6   6  537.10    3.51
   2  -6  -6  571.77    2.93
  -2  -6  -6  576.99    3.56
  -2   6  -6  582.62    2.71
  -2   6  -6  593.11    3.52
   2  -6  -6  572.60    3.30
  -2   6  -6  564.66    3.58
  -2  -6  -6  565.86    2.85
  -2  -6  -6  571.15    2.98
   2   6  -6  566.84    4.12
   2  -6  -6  562.31    2.80
   3   2  -8  109.76    1.52
   3  -2  -8  119.79    1.38
   3  -2  -8  116.36    1.49
   3   2  -8  102.84    1.32
   3  -2  -8  109.46    1.48
  -3   2  -8  111.97    1.22
  -3  -2  -8  105.44    1.54
  -3  -2  -8  107.56    1.57
  -3  -2  -8  110.16    1.26
  -3   2  -8  117.13    1.26
   3  -2  -8  111.29    1.39
   3  -2  -8  114.62    1.32
   3   2  -8  104.25    1.67
  -3  -2  -8  106.83    1.36
   3   2  -8  108.16    1.20
  -3  -2  -8  116.59    1.71
   3   2  -8  108.77    1.50
  -3  -2  -8  111.84    1.10
  -3  -2  -8  117.13    1.39
   3   2  -8  109.30    1.47
   3   2  -8  108.50    1.26
  -3   2  -8  117.95    1.34
   0   4  -8   48.74    0.75
   0  -4  -8   49.31    0.84
   0   4  -8   52.37    0.84
   0   4  -8   48.33    0.86
   0  -4  -8   49.37    0.92
   0   4  -8   46.70    1.02
   0  -4  -8   48.58    0.90
   0   4  -8   48.23    1.25
   0   4  -8   48.53    0.95
   0  -4  -8   48.21    1.03
   0   4  -8   49.04    1.12
   0  -4  -8   51.96    0.81
   0  -4  -8   50.81    1.01
   0  -4  -8   48.51    0.83
  -6   2  -5   42.82    0.84
  -6  -2  -5   42.40    0.93
   6  -2  -5   41.38    0.95
   6   2  -5   42.90    1.05
   6   2  -5   40.99    1.02
  -6  -2  -5   42.07    1.07
   6  -2  -5   41.97    0.79
  -6   2  -5   40.74    0.76
  -6   2  -5   41.74    1.00
  -6   2  -5   41.88    0.98
  -6  -2  -5   42.65    0.85
   6   2  -5   42.99    0.95
   6  -2  -5   42.58    0.91
   6  -2  -5   42.22    0.87
   6   2  -5   43.82    1.19
  -6  -2  -5   39.71    1.10
   6   2  -5   43.33    0.97
  -6   2  -5   42.45    1.15
  -7  -3  -1    4.27    0.42
  -7   3  -1    5.58    0.34
  -7   3  -1    4.22    0.31
   7   3   1    5.18    0.43
   7   3  -1    4.63    0.56
  -7  -3  -1    3.98    0.37
  -7  -3  -1    5.01    0.41
  -7  -3   1    4.37    0.37
  -7   3   1    6.11    0.37
   7  -3  -1    3.30    0.31
   7   3  -1    6.08    0.42
  -7   3   1    3.53    0.31
   7   3  -1    6.82    0.50
   4  -3  -7   83.64    1.31
   4  -3  -7   85.10    1.18
  -4  -3  -7   83.51    1.51
   4  -3  -7   82.82    1.10
  -4  -3  -7   79.18    1.15
   4   3  -7   79.62    1.15
   4  -3  -7   81.63    1.21
   4   3  -7   81.92    1.42
   4   3  -7   83.23    1.35
  -4   3  -7   83.96    1.16
  -4  -3  -7   78.16    1.48
   4   3  -7   79.83    1.51
   4   3  -7   85.33    1.16
   4   3  -7   84.48    1.44
  -4  -3  -7   84.40    1.31
   4  -3  -7   83.43    1.11
  -4  -3  -7   77.19    1.11
   0   1  -9  161.46    1.93
   0  -1  -9  157.04    1.53
   0   1  -9  162.47    1.67
   0  -1  -9  163.37    1.73
   0  -1  -9  167.51    1.63
   0   1  -9  158.28    1.66
   0   1  -9  160.83    1.58
   0  -1  -9  157.69    1.53
   0  -1  -9  162.56    1.72
   5   3  -6  179.26    1.74
   5   3  -6  170.88    2.07
  -5   3  -6  172.28    1.62
  -5  -3  -6  179.73    1.73
   5   3  -6  166.79    1.97
   5   3  -6  172.99    1.94
   5  -3  -6  171.43    1.48
  -5  -3  -6  177.11    1.91
   5   3  -6  157.98    2.06
   5   3  -6  173.86    2.43
  -5   3  -6  172.76    1.54
  -5  -3  -6  167.15    2.08
  -5  -3  -6  175.66    2.08
  -5   3  -6  171.95    1.83
  -5  -3  -6  172.20    2.26
   5  -3  -6  175.06    1.67
   5  -3  -6  169.86    1.54
   2  -5  -7 1106.96    4.07
  -2   5  -7 1081.32    3.68
  -2   5  -7 1086.97    3.77
  -2   5  -7 1178.30    4.89
  -2  -5  -7 1106.82    4.09
   2   5  -7 1063.06    3.76
  -2  -5  -7 1094.49    4.76
  -2   5  -7 1078.38    4.78
  -2   5   7 1108.90    4.91
   2  -5  -7 1096.60    4.45
   2   5  -7 1085.52    5.27
   2  -5   7 1107.90    4.93
  -2  -5  -7 1079.78    3.72
   2   5  -7 1079.73    4.79
   2  -5  -7 1096.36    3.91
   2  -5  -7 1128.15    4.78
  -2   5  -7 1079.13    3.87
  -2  -5  -7 1107.57    4.40
  -2  -5  -7 1089.76    4.97
   2  -5  -7 1026.60    4.33
  -1   0  -9   97.27    1.32
  -1   0  -9  109.51    1.42
   1   0  -9  102.06    1.37
  -1   0  -9   98.67    1.26
   1   0  -9  100.54    1.32
  -1   0  -9  102.89    1.37
  -1   0  -9   99.74    1.11
   1   0  -9  104.74    1.55
   1   0  -9  109.17    1.41
  -1   0  -9  102.27    1.23
  -1   0  -9   98.33    1.35
   1   0  -9  102.83    1.32
   1   0  -9  100.54    1.14
   3   7  -4  648.35    5.37
  -3  -7  -4  665.25    4.18
  -3  -7  -4  672.08    3.56
   3   7  -4  688.45    4.42
   3   7   4  652.29    3.96
   3   7  -4  664.21    3.78
   3   7  -4  670.51    4.36
   3   7  -4  692.87    4.99
  -3  -7  -4  672.11    4.75
  -3   7  -4  680.42    3.84
  -3  -7  -4  647.33    3.69
  -3  -7  -4  660.80    3.39
   3  -7  -4  661.12    3.09
   3  -7  -4  671.62    3.60
  -3  -7  -4  661.07    4.55
   3   7   4  666.62    4.89
  -3   7  -4  640.40    3.26
   3  -7  -4  672.26    3.49
   3  -7  -4  660.34    3.09
  -3   7   4  661.43    3.80
   3  -7   4  656.58    3.84
  -3   7   4  659.26    3.23
  -3   7  -4  636.83    3.06
   1  -4  -8  234.18    1.78
   1  -4  -8  226.05    1.91
  -1   4  -8  230.84    2.27
  -1   4  -8  232.79    1.69
  -1   4  -8  224.68    2.11
   1   4  -8  217.01    2.35
  -1  -4  -8  239.73    2.14
  -1  -4  -8  220.02    2.28
  -1  -4  -8  230.94    1.93
  -1  -4  -8  225.67    1.81
  -1  -4  -8  226.13    1.73
  -1   4  -8  223.12    1.84
   1  -4  -8  230.85    1.92
  -1  -4  -8  235.61    1.98
   1   4  -8  222.10    1.81
  -1   4  -8  230.72    1.92
  -1   4   8  239.52    2.32
   1   4  -8  230.89    2.69
  -1   4  -8  228.54    1.65
   1   4  -8  232.17    2.12
   1   4  -8  217.54    2.23
   1  -4  -8  236.79    2.19
   3   8   0  260.31    2.51
  -3   8   0  248.24    2.21
  -3   8   0  247.89    2.31
  -3  -8   0  235.26    2.30
   3   8   0  252.59    3.47
   3   8   0  248.81    2.10
  -3   8   0  247.05    2.13
  -3  -8   0  258.62    2.27
   3  -8   0  250.57    2.35
  -1   1  -9  575.39    3.13
   1  -1  -9  611.05    2.94
   1   1  -9  594.67    2.60
   1  -1  -9  649.86    3.63
   1   1  -9  577.96    3.13
  -1  -1  -9  617.38    3.66
  -1  -1  -9  592.60    3.03
  -1   1  -9  586.28    3.17
   1   1  -9  593.77    3.29
   1   1  -9  600.48    3.18
  -1  -1  -9  602.16    3.32
  -1  -1  -9  591.01    2.84
   1  -1  -9  617.32    3.42
  -1   1  -9  546.72    3.14
   1  -1  -9  626.41    3.35
  -1   1  -9  612.96    3.10
   1   1  -9  613.18    3.88
  -1   1  -9  628.85    3.67
   1  -1  -9  614.21    3.11
   1  -1  -9  583.11    3.00
  -1   1  -9  589.06    3.06
   6   5  -2  789.52    4.55
   6  -5   2  817.66    3.77
  -6  -5  -2  815.78    4.82
   6   5   2  810.35    6.07
  -6   5  -2  800.61    3.74
  -6   5  -2  798.12    3.53
  -6   5   2  831.72    3.56
  -6   5  -2  810.19    3.40
   6  -5  -2  797.36    3.78
  -6   5  -2  797.10    3.31
  -6  -5  -2  780.06    4.31
   6   5  -2  757.00    4.48
  -3  -8  -1  562.07    3.06
  -3  -8  -1  561.67    3.46
  -3   8   1  549.66    3.39
  -3  -8   1  560.66    3.52
   3   8   1  570.41    5.16
  -3   8  -1  535.59    3.16
   3  -8  -1  552.59    3.27
  -3   8   1  556.22    3.47
   3  -8   1  548.59    3.51
   3   8  -1  563.96    3.85
  -3  -8   1  538.27    3.53
   3   8   1  549.48    3.30
   3   8  -1  562.41    5.22
   3  -8  -1  546.57    3.02
  -3   8  -1  536.88    3.29
  -7   2  -3 1253.56    5.37
  -7   2   3 1229.57    4.27
   7   2  -3 1225.20    5.21
  -7  -2  -3 1208.00    4.64
   7  -2  -3 1262.63    5.36
  -7   2  -3 1191.81    3.83
  -7  -2  -3 1188.03    4.82
  -7   2  -3 1216.71    4.34
  -7   2  -3 1189.37    4.94
   7  -2  -3 1224.98    4.58
   7  -2  -3 1231.64    4.28
   7   2   3 1170.68    6.15
  -7  -2  -3 1249.95    5.50
   7   2  -3 1210.51    4.76
   7  -2   3 1184.69    4.96
   7  -2  -3 1213.18    4.58
   7   2   3 1219.48    4.61
  -2   7  -5  513.51    2.68
  -2  -7  -5  494.36    3.84
   2   7  -5  503.84    4.24
  -2  -7  -5  505.42    2.87
   2   7  -5  508.01    3.26
  -2  -7  -5  489.94    3.35
   2   7  -5  514.71    3.82
  -2   7   5  498.85    3.44
   2  -7   5  518.48    3.60
   2  -7  -5  506.62    2.82
  -2   7  -5  514.97    3.34
  -2  -7  -5  499.36    4.10
  -2   7  -5  512.50    3.49
   2  -7  -5  504.19    3.13
  -2  -7  -5  490.85    2.86
  -2   7  -5  513.67    3.06
   2  -7  -5  503.33    3.35
   2  -7  -5  508.06    2.89
  -2   7   5  490.10    2.76
  -5  -6  -3  318.10    3.08
  -5   6   3  331.61    2.23
  -5   6   3  328.54    2.34
   5   6  -3  319.74    2.86
   5   6  -3  322.97    2.59
  -5  -6  -3  333.69    2.72
   5  -6  -3  330.30    2.50
  -5   6  -3  327.00    2.14
   5   6  -3  321.17    3.02
   5   6  -3  326.87    3.97
  -5  -6  -3  323.61    2.74
   5   6   3  320.77    3.85
  -5   6  -3  332.31    2.48
  -5   6  -3  329.43    2.22
  -5   6  -3  327.53    2.17
  -5   6  -3  328.50    2.20
   5   6  -3  315.81    3.17
   5  -6   3  312.53    2.42
   7   3   2  548.58    4.61
   7  -3  -2  616.87    3.25
  -7   3  -2  574.03    2.86
  -7  -3  -2  570.02    3.44
   7   3  -2  588.75    3.77
  -7  -3  -2  574.70    3.70
  -7   3  -2  577.05    2.95
   7  -3  -2  539.24    3.04
   7  -3   2  572.95    2.78
  -7   3   2  545.80    2.97
   7   3  -2  567.84    3.38
   7   3   2  549.80    3.28
   7   3  -2  567.70    3.58
  -7  -3  -2  565.33    4.05
  -7   3   2  583.42    3.00
  -7   3  -2  592.08    3.31
  -7   3  -2  565.68    2.56
   2   8   3  837.43    4.53
   2  -8  -3  817.54    4.41
   2  -8   3  835.22    4.52
  -2  -8  -3  858.71    5.22
  -2  -8  -3  835.40    5.29
   2   8  -3  883.91    5.01
   2   8   3  853.08    5.65
  -2   8   3  831.28    4.23
   2   8  -3  904.56    6.04
  -2   8  -3  878.92    4.53
   2  -8  -3  819.93    3.81
  -2  -8  -3  880.73    3.42
  -2  -8   3  866.01    4.75
  -2   8   3  849.67    4.44
  -2   8  -3  866.40    4.55
   2  -8  -3  862.39    4.06
  -2   8  -3  849.13    3.70
   2   8  -3  872.13    4.94
  -2  -8  -3  857.50    3.90
  -5   0  -7  170.35    2.05
   5   0  -7  170.86    1.98
   5   0  -7  172.33    1.84
  -5   0  -7  178.99    2.19
   5   0  -7  175.91    1.85
  -5   0  -7  173.59    1.48
   5   0  -7  176.28    1.77
   5   0  -7  168.22    1.76
  -5   0  -7  179.98    1.76
  -5   0  -7  178.13    1.80
   0   2  -9   22.95    0.83
   0  -2  -9   22.50    0.60
   0  -2  -9   22.19    0.63
   0  -2  -9   22.54    0.65
   0  -2  -9   22.83    0.68
   0   2  -9   23.14    0.72
   0  -2  -9   22.02    0.61
   0   2  -9   24.27    0.68
   0   2  -9   21.77    0.66
   0   2  -9   22.23    0.58
   0  -2  -9   22.98    0.71
   0   2  -9   22.20    0.63
   6  -4  -4  665.58    3.52
  -6   4  -4  667.71    2.90
   6  -4  -4  662.58    3.07
  -6  -4  -4  667.54    3.67
  -6  -4  -4  661.03    4.49
  -6   4   4  675.28    3.16
  -6   4  -4  669.58    3.50
   6   4  -4  685.10    3.98
  -6   4  -4  671.02    3.00
  -6   4  -4  672.88    3.43
   6  -4   4  658.34    3.10
   6   4  -4  630.08    4.17
  -6  -4  -4  687.50    4.22
   6   4  -4  643.53    3.86
   6   4  -4  672.99    3.70
   6   4  -4  677.12    5.28
  -4   7  -3  226.76    1.89
  -4   7  -3  232.95    1.94
   4  -7  -3  225.43    1.97
  -4   7  -3  227.51    2.18
   4   7  -3  223.29    2.51
  -4  -7  -3  222.37    2.53
  -4  -7  -3  230.61    2.24
  -4   7   3  230.17    1.95
  -4  -7  -3  222.70    2.17
  -4   7   3  230.65    2.13
   4  -7   3  227.22    2.23
   4   7  -3  226.68    2.58
  -4  -7  -3  231.38    2.86
   4  -7  -3  225.92    1.68
   4   7   3  225.37    3.21
   0  -8  -4   97.89    1.24
   0   8  -4   95.95    1.15
   0   8   4  101.47    1.67
   0  -8  -4   94.75    1.67
   0  -8  -4   97.05    1.36
   0  -8   4   97.90    1.66
   0   8   4   97.59    1.62
   0  -8  -4   97.69    1.63
   0   8  -4  101.36    1.69
   0   8  -4   99.78    1.80
   0   8  -4   94.47    1.62
  -5  -1  -7   38.54    0.75
   5  -1  -7   37.60    0.84
  -5   1  -7   39.62    0.84
  -5   1  -7   35.86    0.66
   5  -1  -7   36.59    0.83
  -5   1  -7   39.13    0.84
  -5   1  -7   38.45    1.00
   5   1  -7   39.89    0.81
   5   1  -7   43.21    1.00
   5   1  -7   38.02    1.02
  -5   1  -7   37.81    0.97
  -5  -1  -7   38.17    0.91
  -5  -1  -7   37.67    1.01
   5  -1  -7   38.60    0.81
   5  -1  -7   38.52    0.78
  -5  -1  -7   35.02    1.03
  -5  -1  -7   40.17    0.90
   5   1  -7   39.70    0.92
   5   1  -7   39.28    0.92
  -4  -5  -6  257.07    2.14
  -4   5  -6  253.28    2.26
   4  -5  -6  249.33    1.92
  -4  -5  -6  255.85    2.94
   4   5  -6  264.38    3.24
   4  -5  -6  252.85    2.00
  -4  -5  -6  256.60    1.69
   4   5  -6  270.45    3.01
  -4  -5  -6  247.38    2.42
   4   5  -6  263.31    2.72
   4   5  -6  253.99    2.71
  -4  -5  -6  254.46    2.80
   4   5  -6  263.93    2.16
   4  -5  -6  247.58    1.83
  -4  -5  -6  261.11    2.55
   4  -5   6  257.41    2.23
   4  -5  -6  249.94    2.12
   2   0  -9  304.50    2.03
   2   0  -9  312.12    2.75
   2   0  -9  322.20    2.39
  -2   0  -9  320.62    2.42
  -2   0  -9  307.72    2.47
  -2   0  -9  314.94    2.17
   2   0  -9  311.58    2.38
   2   0  -9  323.01    2.46
  -2   0  -9  306.66    2.09
  -1  -2  -9   25.75    0.62
   1   2  -9   27.16    0.72
  -1  -2  -9   26.33    0.73
   1   2  -9   26.85    0.69
  -1  -2  -9   26.92    0.67
  -1   2  -9   27.13    0.85
   1  -2  -9   26.58    0.68
   1  -2  -9   23.31    0.63
   1  -2  -9   25.79    0.73
  -1  -2  -9   26.10    0.72
  -1   2  -9   27.90    0.73
  -1   2  -9   27.12    0.76
   1   2  -9   29.25    0.83
  -1   2  -9   29.54    0.74
   1  -2  -9   25.23    0.70
   1  -2  -9   28.83    0.71
   1   2  -9   26.80    0.91
  -1  -2  -9   25.34    0.73
  -1   2  -9   24.71    0.67
  -1   2  -9   26.07    0.66
   3   3  -8 1548.06    6.06
  -3  -3  -8 1614.16    5.29
   3   3  -8 1608.52    5.77
  -3   3  -8 1656.59    4.88
  -3  -3  -8 1615.28    6.21
  -3  -3  -8 1585.37    6.46
  -3  -3  -8 1618.16    6.57
   3   3  -8 1582.41    5.11
  -3   3  -8 1524.90    4.47
  -3   3  -8 1562.52    4.94
  -3  -3  -8 1573.20    5.31
   3   3  -8 1600.33    4.77
   3  -3  -8 1622.03    5.47
   3   3  -8 1569.19    6.17
  -3  -3  -8 1600.78    4.18
   3  -3  -8 1573.73    4.83
  -3   3  -8 1669.07    4.90
   3  -3  -8 1614.06    4.99
   3  -3  -8 1570.76    4.90
   3  -3  -8 1689.81    5.35
   7   0  -4 1013.90    4.17
   7   0  -4 1034.63    4.64
  -7   0  -4 1044.65    5.34
  -7   0  -4 1039.13    3.97
   7   0  -4  999.73    4.49
   7   0  -4 1044.65    5.20
   7   0   4 1010.34    4.02
  -7   0   4 1002.83    3.79
  -7   0  -4 1035.59    4.28
  -6  -3  -5  630.70    3.37
  -6  -3  -5  622.77    4.06
   6   3  -5  617.16    4.07
  -6  -3  -5  613.86    4.38
  -6   3  -5  613.52    3.57
  -6   3  -5  624.78    2.93
   6  -3  -5  614.32    3.09
  -6   3   5  588.32    3.00
   6  -3  -5  634.05    3.51
   6   3  -5  607.23    3.73
  -6   3  -5  627.96    3.15
   6   3  -5  604.20    4.72
   6   3  -5  585.92    3.32
   6   3  -5  608.53    3.67
   6   3  -5  608.63    3.93
  -6   3  -5  627.74    3.64
  -6  -3  -5  603.53    3.73
   4   0  -8  271.97    2.26
   4   0  -8  274.13    2.55
  -4   0  -8  276.42    2.09
  -4   0  -8  264.96    2.47
  -4   0  -8  266.78    1.91
   4   0  -8  264.26    2.20
   4   0  -8  267.65    2.21
   4   0  -8  274.89    2.00
   4   0  -8  270.39    2.19
  -4   0  -8  269.20    2.60
   3  -8  -2  274.48    2.37
  -3  -8   2  282.42    2.66
  -3   8  -2  281.08    2.43
  -3   8   2  275.98    2.47
   3   8   2  275.38    2.46
  -3  -8  -2  280.00    1.99
  -3  -8  -2  273.67    2.54
   3   8  -2  280.30    2.84
  -3  -8  -2  277.09    2.42
  -3  -8  -2  282.75    3.08
  -3   8  -2  278.58    2.48
  -3   8   2  278.46    2.41
   3  -8  -2  279.13    2.11
   3   8   2  273.51    3.47
   3  -8  -2  268.83    2.33
  -2  -4  -8  865.16    3.30
   2  -4  -8  863.85    4.31
   2   4  -8  807.51    4.43
   2  -4   8  856.95    4.22
   2  -4  -8  846.61    3.83
   2   4  -8  848.56    5.13
   2  -4  -8  874.12    3.62
   2   4  -8  861.86    4.24
   2   4  -8  826.20    3.59
   2  -4  -8  891.66    3.83
  -2  -4  -8  860.46    3.65
  -2   4  -8  858.12    4.03
  -2   4  -8  845.03    3.64
  -2  -4  -8  799.35    4.28
   2  -4  -8  895.53    3.81
  -2   4  -8  924.92    4.32
  -2  -4  -8  839.24    3.98
   2  -4  -8  858.79    3.72
  -2   4  -8  824.28    3.53
   2  -4  -8  876.37    3.49
  -2   4  -8  861.48    3.35
  -2  -4  -8  850.52    4.75
  -2   4  -8  884.55    3.40
  -2  -4  -8  883.28    3.66
  -1   8   4  350.25    2.85
   1   8  -4  344.82    3.18
   1  -8  -4  325.95    2.98
   1   8  -4  331.30    3.08
  -1  -8  -4  332.20    3.26
  -1  -8  -4  354.88    2.19
   1  -8  -4  334.46    2.49
   1   8   4  334.26    3.20
  -1   8  -4  347.76    3.00
   1  -8  -4  344.38    2.43
   1  -8  -4  333.74    2.72
   1   8  -4  342.48    3.51
  -1  -8  -4  334.61    3.18
  -1   8  -4  335.58    2.94
  -1   8  -4  329.96    2.91
   1   8  -4  336.73    2.02
  -1   8  -4  334.61    2.21
   1  -8   4  339.17    3.06
  -1   8   4  341.25    2.95
   4  -6  -5  213.41    2.03
   4  -6  -5  200.02    1.87
  -4  -6  -5  169.05    2.46
   4   6  -5  212.97    2.77
   4   6  -5  205.81    2.23
   4   6  -5  222.66    3.27
  -4  -6  -5  205.93    2.04
  -4   6   5  205.97    2.00
  -4  -6  -5  194.41    1.64
   4   6  -5  194.92    2.38
  -4   6  -5  203.58    1.80
   4   6  -5  216.16    2.02
  -4  -6  -5  195.83    2.20
   4  -6  -5  201.85    1.61
   4   6  -5  197.93    2.43
  -4   6   5  208.16    1.69
  -4  -6  -5  210.56    2.58
   4  -6  -5  205.08    1.69
  -4  -6  -5  200.62    2.41
  -4   6  -5  215.98    1.65
   4  -6   5  209.52    2.10
  -2  -1  -9  110.73    1.22
  -2  -1  -9  112.50    1.46
  -2  -1  -9  106.45    1.56
   2   1  -9  113.30    1.47
  -2   1  -9  109.74    1.40
   2  -1  -9  110.03    1.38
   2   1  -9  108.86    1.38
   2   1  -9  111.85    1.72
  -2  -1  -9  107.34    1.29
   2  -1  -9  106.06    1.35
   2  -1  -9  107.28    1.55
  -2  -1  -9  107.09    1.33
  -2   1  -9  109.68    1.32
  -2   1  -9  110.91    1.18
  -2   1  -9  115.38    1.44
   2   1  -9  108.86    1.19
  -2  -1  -9  107.13    1.48
   2  -1  -9  109.22    1.26
   2  -1  -9  111.90    1.54
   2  -1  -9  108.69    1.44
  -7  -1  -4  426.13    2.91
   7  -1  -4  446.19    2.71
  -7   1  -4  440.56    2.50
   7   1  -4  436.44    2.87
   7   1   4  440.22    2.68
  -7   1  -4  432.66    2.73
  -7   1   4  437.13    2.51
  -7  -1  -4  437.76    2.69
   7   1  -4  422.20    3.01
   7   1  -4  443.21    3.17
  -7  -1  -4  438.78    2.58
  -7   1  -4  442.58    3.39
   7  -1  -4  443.69    3.24
   7  -1  -4  444.07    2.95
   7   1  -4  434.89    3.58
   7  -1   4  422.68    3.01
   7   1  -4  425.37    2.97
  -7  -1  -4  447.04    3.35
  -7  -1  -4  437.27    3.55
   6   0  -6   10.23    0.53
  -6   0  -6    8.94    0.56
  -6   0  -6    9.50    0.47
   6   0  -6   10.72    0.57
   6   0  -6    9.51    0.55
   6   0  -6   10.37    0.46
  -6   0  -6    8.96    0.36
   6   0  -6    9.33    0.47
   6   0  -6    9.42    0.46
  -6   0  -6   11.30    0.60
  -4   1  -8  465.37    3.22
  -4   1  -8  447.19    2.40
   4  -1  -8  449.26    2.87
   4   1  -8  456.32    2.58
   4  -1  -8  444.83    2.80
   4   1  -8  455.74    3.05
   4  -1  -8  456.85    2.95
   4  -1  -8  445.05    3.13
  -4   1  -8  447.04    3.15
  -4   1  -8  457.20    2.64
  -4  -1  -8  457.22    3.07
   4  -1  -8  456.69    2.75
  -4  -1  -8  455.28    3.30
  -4  -1  -8  448.33    2.55
   4   1  -8  447.33    2.69
  -4  -1  -8  462.70    2.80
   4   1  -8  459.72    3.09
  -4  -1  -8  466.80    3.52
   0   6  -7   18.90    0.46
   0   6  -7   17.88    0.75
   0   6  -7   17.80    0.78
   0  -6  -7   18.93    0.53
   0  -6  -7   17.95    0.72
   0  -6  -7   18.08    0.69
   0  -6  -7   19.86    0.51
   0   6  -7   17.62    0.62
   0  -6  -7   19.70    0.67
   0   6   7   19.73    0.79
  -3   6   6  278.05    2.48
  -3  -6  -6  282.55    2.22
  -3  -6  -6  279.32    2.00
   3   6  -6  292.33    3.04
  -3  -6  -6  277.22    2.71
   3   6  -6  287.41    3.28
   3  -6   6  283.35    2.57
   3   6  -6  291.12    2.60
   3   6  -6  271.25    2.90
  -3  -6  -6  278.85    2.81
  -3   6  -6  285.13    2.53
  -3   6  -6  285.10    2.01
   3  -6  -6  280.36    2.20
   3  -6  -6  281.33    2.00
   3   6  -6  285.05    3.25
   3  -6  -6  276.04    2.32
  -3  -6  -6  282.34    2.62
   3  -6  -6  271.43    2.15
   7   4   0  556.99    5.03
   7  -4   0  551.84    3.07
  -7  -4   0  551.54    3.86
  -7  -4   0  557.48    3.53
  -6   5   3  337.41    2.28
  -6  -5  -3  321.92    3.15
  -6   5  -3  333.22    2.19
   6   5   3  326.01    3.81
  -6   5  -3  328.79    2.29
  -6   5  -3  331.24    2.21
   6  -5   3  325.33    2.37
  -6   5  -3  329.51    2.45
   6   5  -3  328.32    2.67
  -6  -5  -3  334.07    2.95
   6   5  -3  333.50    3.96
  -6   5  -3  339.35    2.40
   6  -5  -3  340.92    2.61
  -6   5  -3  320.44    2.14
   6   5  -3  318.33    2.75
   6   5  -3  323.51    3.09
   6   5  -3  323.33    3.01
   5  -5   5  254.71    2.15
   5   5  -5  247.27    2.59
   5  -5  -5  253.96    1.75
  -5   5   5  272.13    1.95
  -5  -5  -5  254.02    2.87
  -5  -5  -5  260.58    3.05
   5   5  -5  249.97    2.88
  -5   5  -5  257.71    1.92
   5   5  -5  253.06    2.47
  -5  -5  -5  256.60    2.58
  -5   5  -5  257.48    1.99
   5  -5  -5  255.53    1.85
  -5   5  -5  258.25    1.75
  -5   5  -5  253.08    2.06
  -5  -5  -5  249.92    2.56
   5   5  -5  245.90    3.24
   5   5  -5  258.58    2.28
  -5  -5  -5  237.80    2.21
  -5   5  -5  252.43    2.20
   0   9   0    0.21    0.28
   0   9   0    0.11    0.27
   0  -9   0    0.38    0.36
   0  -9   0    0.51    0.30
   0   9   0    0.17    0.41
  -6  -1  -6   33.71    0.84
   6   1  -6   33.64    1.03
   6  -1  -6   33.55    0.88
  -6   1  -6   33.32    0.97
  -6   1  -6   32.63    0.75
   6   1  -6   34.12    0.97
   6  -1  -6   32.52    0.74
  -6   1  -6   33.57    0.95
  -6  -1  -6   31.95    0.70
   6   1  -6   33.62    0.79
   6   1  -6   33.82    0.87
   6   1  -6   31.74    0.90
  -6  -1  -6   33.04    1.03
   6  -1  -6   31.69    0.73
   6  -1  -6   33.56    0.90
  -3  -5  -7   15.05    0.73
  -3   5  -7   14.58    0.54
   3  -5  -7   15.03    0.55
   3   5  -7   15.16    0.75
   3   5  -7   13.60    0.48
   3   5  -7   14.16    0.62
  -3  -5  -7   13.30    0.52
  -3  -5  -7   13.96    0.66
   3  -5  -7   14.67    0.63
  -3  -5  -7   14.17    0.61
   3   5  -7   16.22    0.53
   3  -5   7   14.65    0.61
   3   5  -7   14.56    0.83
   3  -5  -7   15.51    0.56
  -3  -5  -7   16.03    0.48
  -3   5  -7   14.94    0.62
  -3  -5  -7   13.73    0.76
   3   5  -7   15.80    0.77
  -3   5  -7   15.69    0.51
   3  -5  -7   14.30    0.50
  -3  -5  -7   14.42    0.54
   7  -4   1   32.58    0.76
  -7  -4  -1   30.88    0.99
  -7  -4   1   32.67    0.94
   7   4  -1   34.28    0.99
  -7   4   1   31.75    0.75
   7   4  -1   33.72    0.89
  -7   4  -1   31.02    0.67
   7   4  -1   31.89    1.28
  -7   4   1   31.55    0.74
  -7   4  -1   31.44    0.73
  -7   4  -1   34.47    0.81
  -7   4  -1   30.42    0.62
   7   4   1   33.21    0.94
   7  -4  -1   31.75    0.79
   7   4   1   32.66    1.30
  -7  -4  -1   31.40    0.91
  -7  -4  -1   36.21    0.97
  -5   2  -7  317.70    2.16
   5   2  -7  318.27    2.98
  -5  -2  -7  299.66    2.82
   5   2  -7  302.36    2.57
   5  -2  -7  306.06    2.34
  -5   2  -7  315.35    2.27
  -5   2  -7  323.77    2.68
   5   2  -7  298.63    2.68
   5  -2  -7  302.14    2.13
  -5   2  -7  311.61    2.23
   5   2  -7  324.79    2.33
  -5  -2  -7  323.94    2.55
  -5  -2  -7  308.14    2.17
  -5   2  -7  325.47    2.68
  -5  -2  -7  308.88    2.68
   5  -2  -7  305.90    2.15
   5   2  -7  309.20    2.68
  -5  -2  -7  291.76    2.79
   5   2  -7  321.87    2.39
  -5  -2  -7  297.26    3.02
   4  -4  -7  101.36    1.29
  -4   4  -7  101.84    1.39
  -4  -4  -7  101.75    1.81
  -4  -4  -7  100.49    1.63
   4   4  -7   99.80    1.82
   4   4  -7  101.80    1.70
  -4  -4  -7  100.92    1.32
   4   4  -7  101.96    1.53
   4   4  -7  100.69    1.32
   4   4  -7  100.70    1.67
   4   4  -7   97.98    1.27
   4  -4  -7   98.54    1.37
   4  -4  -7   99.79    1.25
   4  -4  -7  103.49    1.23
   0  -7  -6    1.68    0.35
   0   7  -6    2.15    0.22
   0  -7   6    1.59    0.43
   0  -7  -6    1.33    0.21
   0   7   6    1.49    0.39
   0   7  -6    0.94    0.36
   0   7  -6    1.44    0.26
   0   7  -6    0.88    0.27
   0  -7  -6    1.33    0.37
   0  -7  -6    2.02    0.23
   0  -7  -6    1.38    0.28
  -5   4  -6    5.20    0.39
   5   4  -6    4.98    0.55
  -5  -4  -6    3.70    0.34
   5   4  -6    5.69    0.45
  -5   4  -6    4.89    0.33
  -5   4  -6    5.07    0.41
   5  -4  -6    6.22    0.35
   5  -4  -6    5.67    0.33
   5   4  -6    8.41    0.45
   5   4  -6    4.63    0.47
  -5  -4  -6    4.48    0.47
  -5  -4  -6    3.85    0.49
   5   4  -6    5.07    0.56
  -5  -4  -6    9.11    0.62
  -5   4  -6    5.97    0.40
   5   4  -6    4.83    0.51
   0  -9   1  173.59    2.08
   0   9  -1  181.55    1.91
   0  -9  -1  180.93    1.97
   0   9   1  179.96    2.07
   0   9  -1  199.68    2.18
   0  -9  -1  181.72    2.48
   0  -9   1  176.14    2.33
   0   9   1  196.56    2.64
  -7   3  -3  116.18    1.23
  -7   3   3  118.20    1.41
  -7  -3  -3  104.72    1.58
  -7   3   3  111.92    1.39
   7   3  -3  118.26    1.79
  -7  -3  -3  108.24    1.84
   7   3  -3  114.24    2.16
   7   3   3  111.54    1.49
  -7   3  -3  123.04    1.61
  -7   3  -3  113.07    1.33
  -7   3  -3  114.95    1.36
   7  -3  -3  117.31    1.32
  -7  -3  -3  113.96    1.74
  -7  -3  -3  110.61    1.52
   7   3  -3  115.92    1.72
   7  -3  -3  117.06    1.43
   7  -3  -3  109.63    1.44
   7   3   3  108.66    2.06
   7   3  -3  116.35    1.58
  -1   6  -7   70.34    0.92
  -1  -6  -7   70.46    1.04
  -1   6   7   73.54    1.40
   1  -6  -7   71.09    1.01
   1  -6  -7   72.36    1.26
   1  -6  -7   72.33    1.07
   1  -6  -7   71.63    1.27
   1  -6  -7   74.13    0.97
   1  -6   7   67.84    1.36
  -1   6  -7   75.43    1.39
  -1  -6  -7   71.84    1.05
  -1  -6  -7   73.76    1.22
   1   6  -7   75.13    1.54
  -1  -6  -7   69.72    1.44
   1   6  -7   69.28    1.41
  -1  -6  -7   71.45    1.33
  -1   6  -7   71.91    1.37
   1   6   7   77.25    1.50
   1  -6  -7   74.29    1.31
   1   6  -7   72.38    1.25
  -5  -7   0  451.58    2.79
  -5  -7   0  441.96    3.34
  -5  -7   0  419.70    3.29
  -5   7   0  446.23    2.53
   5   7   0  417.47    3.36
  -5   7   0  406.27    2.62
   5   7   0  454.17    4.98
   5  -7   0  427.61    3.01
  -5   7   0  408.09    2.66
  -5   7   0  426.81    2.70
  -5   7   0  420.90    2.30
   1   9   0   24.61    1.08
  -1   9   0   26.60    0.80
  -1  -9   0   25.65    0.82
   1  -9   0   25.96    0.90
  -1   9   0   27.67    0.97
   1  -9   0   25.55    0.83
   1   9   0   23.92    0.79
   1   9   0   25.25    0.78
  -1   9   0   24.35    0.78
   0   3  -9  186.86    1.72
   0  -3  -9  187.58    1.59
   0  -3  -9  192.77    1.74
   0  -3  -9  190.07    1.75
   0  -3  -9  181.48    1.84
   0   3  -9  193.32    2.43
   0   3  -9  181.48    1.78
   0  -3  -9  182.20    1.98
   0   3  -9  184.65    1.85
   0  -3  -9  182.94    1.66
   0   3  -9  196.58    2.16
   0  -3  -9  195.61    1.97
   5   7  -1  171.51    3.13
  -5  -7   1  172.60    1.90
  -5   7  -1  166.30    1.68
  -5   7   1  170.68    1.73
  -5   7   1  169.53    1.76
  -5   7   1  172.76    1.72
   5  -7  -1  169.77    1.90
  -5   7  -1  162.34    1.67
   5  -7   1  165.38    1.88
  -5   7  -1  165.67    1.51
  -5  -7  -1  175.21    2.26
   5   7  -1  164.06    2.16
  -5  -7  -1  174.36    2.12
   5   7   1  175.73    3.13
  -5  -7   1  163.82    2.12
  -5   7  -1  163.11    1.74
  -5   7  -1  169.17    1.53
  -2  -2  -9  580.57    3.39
   2   2  -9  600.71    3.12
  -2   2  -9  612.72    2.79
   2  -2  -9  626.18    3.61
  -2  -2  -9  607.87    3.98
   2  -2  -9  610.76    3.53
  -2   2  -9  612.64    3.15
  -2   2  -9  604.22    3.03
   2   2  -9  609.18    2.76
  -2  -2  -9  600.79    3.42
  -2  -2  -9  621.78    2.86
  -2   2  -9  628.57    3.35
  -2   2  -9  648.33    3.58
   2  -2  -9  640.91    3.45
   2   2  -9  615.63    3.36
  -2  -2  -9  614.03    3.69
   2   2  -9  607.32    3.48
   2  -2  -9  617.39    3.23
  -2   2  -9  654.75    3.46
   2  -2  -9  629.12    3.14
   2  -2  -9  631.87    3.23
   2   2  -9  638.47    4.31
  -1   7   6  743.21    4.45
  -1  -7  -6  749.92    4.74
  -1  -7  -6  753.53    3.48
   1  -7   6  741.80    4.54
   1   7  -6  749.62    4.64
  -1  -7  -6  757.22    4.54
  -1  -7  -6  753.13    3.36
  -1   7  -6  754.39    4.47
   1  -7  -6  749.31    4.18
   1  -7  -6  740.33    3.86
   1  -7  -6  736.25    3.46
  -1   7  -6  740.21    3.76
   1   7   6  752.35    4.61
  -1   7  -6  753.16    3.07
  -1  -7   6  763.93    4.72
  -1   9  -1  209.57    2.23
   1  -9   1  206.23    2.32
   1   9  -1  207.66    2.95
   1  -9   1  200.11    2.33
   1   9   1  205.40    2.21
  -1   9  -1  201.71    2.05
   1  -9  -1  206.67    2.19
  -1  -9   1  200.72    2.25
   1  -9  -1  205.23    2.44
  -1  -9  -1  209.95    2.13
  -1  -9  -1  206.42    2.68
   1   9  -1  203.53    1.97
  -1   9   1  210.04    2.53
   1   9  -1  209.37    2.30
   7   2  -4  147.25    1.80
   7  -2  -4  146.14    1.69
   7  -2  -4  154.71    1.71
   7   2  -4  148.06    1.92
   7   2   4  139.84    2.15
   7   2   4  145.09    1.61
   7  -2  -4  148.44    1.55
   7   2  -4  148.85    1.96
   7   2  -4  142.85    1.70
  -7  -2  -4  148.69    1.63
  -7  -2  -4  150.28    1.83
  -7  -2  -4  152.47    2.02
  -7   2   4  154.00    1.58
  -7   2  -4  147.25    1.43
  -7   2  -4  149.25    1.88
   7  -2  -4  150.36    1.89
  -7  -2  -4  140.92    1.65
  -7   2  -4  141.73    1.89
   7  -2   4  138.94    1.71
  -7   2  -4  145.05    1.58
   7   2  -4  148.31    2.32
   0  -5  -8  367.85    2.31
   0  -5  -8  377.30    2.83
   0  -5  -8  364.97    2.32
   0   5  -8  363.17    2.97
   0   5  -8  367.48    3.62
   0   5  -8  371.20    2.70
   0  -5  -8  363.52    2.60
   0   5  -8  372.22    3.18
   0  -5  -8  375.74    2.45
  -4  -2  -8  395.05    2.47
  -4  -2  -8  380.47    3.02
   4  -2  -8  401.94    2.93
  -4   2  -8  375.22    2.39
  -4   2  -8  364.67    2.14
   4   2  -8  373.00    2.84
  -4  -2  -8  387.81    3.13
   4   2  -8  382.93    2.64
   4   2  -8  380.43    2.95
   4  -2  -8  387.95    2.66
  -4  -2  -8  397.52    2.73
   4  -2  -8  342.59    2.30
  -4   2  -8  363.17    2.74
  -4  -2  -8  399.60    3.40
   4   2  -8  385.58    2.45
   4   2  -8  387.54    3.02
   4  -2  -8  370.68    2.78
  -4  -2  -8  400.06    3.18
  -4   2  -8  390.53    2.71
   4  -2  -8  384.40    2.49
  -4  -2  -8  376.95    2.60
   4  -2  -8  390.21    2.57
  -6  -6   0    0.89    0.31
  -6   6   0    1.59    0.25
  -6   6   0    1.54    0.24
   6   6   0    1.08    0.36
   6   6   0    2.13    0.60
  -6   6   0    1.12    0.36
   6  -6   0    0.91    0.28
   5   6  -4  245.73    2.30
  -5  -6  -4  248.37    2.82
  -5  -6  -4  252.37    2.50
  -5   6   4  253.78    2.07
   5  -6  -4  249.63    1.96
   5   6  -4  249.88    2.75
   5   6  -4  251.95    3.51
   5   6  -4  246.30    2.95
  -5   6  -4  248.02    1.97
  -5   6  -4  249.74    1.96
  -5   6   4  248.39    1.94
   5  -6   4  247.04    2.23
  -5   6  -4  251.42    1.98
   5  -6  -4  246.44    1.75
  -5   6  -4  243.94    1.82
   5   6  -4  247.35    2.64
  -5  -6  -4  253.90    1.89
   3   7  -5  325.29    2.78
  -3  -7  -5  332.82    3.04
  -3  -7  -5  336.37    2.52
   3  -7  -5  342.90    2.39
  -3   7  -5  339.36    2.29
  -3   7   5  323.01    2.23
   3   7  -5  331.84    3.22
  -3  -7  -5  324.94    2.78
  -3  -7  -5  330.86    3.23
  -3  -7  -5  326.47    3.45
   3   7  -5  327.47    3.56
  -3   7   5  335.06    2.77
   3   7  -5  346.46    3.28
   3  -7  -5  329.96    2.19
   3   7  -5  323.38    3.73
   3   7   5  335.87    3.01
   3  -7  -5  332.17    2.60
  -3   7  -5  347.19    2.29
   3  -7   5  308.19    2.73
  -3  -7  -5  328.58    2.33
   3  -7  -5  345.98    2.53
   2   8  -4  637.56    5.03
   2   8  -4  644.33    4.45
   2  -8  -4  607.61    3.38
   2  -8   4  625.35    4.09
  -2  -8  -4  610.38    4.54
  -2  -8  -4  621.56    3.54
  -2  -8  -4  626.94    3.35
  -2   8   4  619.86    3.48
   2   8   4  607.31    4.03
  -2   8   4  613.83    3.91
   2   8  -4  633.43    4.34
   2  -8  -4  616.06    3.37
   2  -8  -4  630.38    3.26
  -2  -8   4  621.94    4.27
   2   8   4  634.72    4.70
  -2   8  -4  605.50    3.92
  -2   8  -4  641.06    3.81
   2  -8  -4  623.99    3.93
  -2   8  -4  607.72    3.07
  -3   8   3   64.86    1.14
  -3  -8  -3   60.32    1.51
   3  -8  -3   61.14    1.01
  -3   8   3   56.59    1.19
   3  -8   3   58.48    1.27
  -3  -8  -3   61.01    1.26
   3   8  -3   59.47    1.75
   3   8  -3   59.52    1.39
   3   8  -3   57.33    1.35
  -3  -8  -3   61.68    1.15
  -3   8  -3   58.29    1.10
  -3   8  -3   60.90    1.22
   3   8   3   60.02    1.63
   3   8   3   58.87    1.24
   3  -8  -3   59.72    1.14
  -3  -8   3   58.05    1.29
  -1  -3  -9  347.69    2.66
  -1  -3  -9  344.35    2.73
   1   3  -9  330.03    2.40
  -1   3  -9  331.97    2.45
  -1  -3  -9  333.56    2.18
  -1   3  -9  329.14    2.68
  -1  -3  -9  336.99    2.06
  -1   3  -9  338.27    2.34
   1   3  -9  322.50    2.57
   1  -3  -9  350.51    2.38
   1   3  -9  330.24    2.59
   1   3  -9  334.15    3.22
  -1   3  -9  335.63    2.39
   1  -3  -9  341.11    2.70
  -1   3  -9  334.20    2.19
  -1   3  -9  361.07    2.10
   1   3  -9  339.41    2.27
   1  -3  -9  353.14    2.54
   1  -3  -9  333.82    2.44
  -1   3  -9  340.93    3.17
  -1  -3  -9  342.06    2.55
   1  -3  -9  344.15    2.52
  -1  -3  -9  340.57    2.32
   1   3  -9  335.44    2.86
  -7  -4  -2  112.87    1.88
   7   4  -2  109.19    1.74
   7   4   2  107.54    1.60
  -7   4  -2  106.22    1.29
   7  -4  -2  105.62    1.43
  -7   4   2  112.73    1.39
  -7   4   2  109.87    1.36
  -7  -4  -2  113.61    1.74
  -7   4  -2  106.66    1.17
  -7  -4  -2  114.78    1.65
  -7   4  -2  112.00    1.47
  -7   4  -2  113.51    1.31
   7  -4   2  108.49    1.32
   7   4  -2  104.97    1.66
   7   4   2  109.56    2.30
   7   4  -2  111.66    1.59
  -6  -2  -6  208.46    2.43
  -6   2  -6  206.99    1.81
  -6   2  -6  204.60    2.26
   6  -2  -6  209.31    1.93
   6   2  -6  201.07    2.34
  -6  -2  -6  198.84    2.18
  -6  -2  -6  205.01    2.60
   6  -2  -6  207.69    1.82
   6   2  -6  207.25    2.62
   6   2  -6  204.14    2.16
  -6  -2  -6  214.10    1.88
   6  -2  -6  213.99    2.18
   6   2  -6  207.31    2.17
   6  -2  -6  218.36    2.12
   6   2  -6  209.53    2.32
   6  -2  -6  198.68    1.68
  -6   2  -6  217.43    2.27
  -6   2  -6  212.24    1.91
  -6   6  -1    1.26    0.24
  -6  -6   1    1.00    0.34
  -6  -6  -1    2.30    0.37
  -6  -6  -1    1.31    0.34
   6   6  -1    1.04    0.41
  -6   6   1    1.20    0.26
  -6   6   1    2.45    0.28
   6   6   1    1.87    0.59
   6  -6   1    1.55    0.30
  -6  -6   1    1.58    0.33
  -6   6  -1    1.11    0.25
   6   6   1    2.02    0.39
   6  -6  -1    1.05    0.31
  -6   6   1    2.01    0.25
  -6   6  -1    1.20    0.23
   6   6  -1    3.40    0.67
  -6   6  -1    2.38    0.35
  -6   6  -1    1.22    0.25
  -8   0   0  296.86    2.26
  -8   0   0  291.26    2.47
   8   0   0  298.69    2.49
   8   0   0  307.45    2.93
   8   0   0  304.48    2.41
   0   9  -2   75.41    1.66
   0   9   2   84.94    1.49
   0  -9  -2   77.31    1.28
   0  -9  -2   67.38    1.50
   0   9  -2   76.63    1.20
   0  -9   2   75.56    1.46
   0   9  -2   75.84    1.43
   0   9   2   72.87    1.57
  -1  -5  -8   18.75    0.59
  -1  -5  -8   19.45    0.56
   1  -5  -8   22.46    0.62
   1   5  -8   21.49    0.59
   1  -5  -8   22.05    0.61
   1   5  -8   20.16    0.69
   1  -5   8   18.96    0.73
  -1  -5  -8   19.16    0.57
   1   5  -8   19.39    0.82
   1   5  -8   19.12    0.77
   1   5  -8   20.20    0.93
   1  -5  -8   20.35    0.72
   1  -5  -8   20.84    0.67
   1  -5  -8   20.50    0.60
  -1   5  -8   20.81    0.78
  -1   5  -8   20.31    0.53
  -1   5   8   20.37    0.77
  -1   5  -8   19.61    0.56
   1  -5  -8   21.43    0.73
   1  -5  -8   20.79    0.57
  -1  -5  -8   19.75    0.68
  -1   5  -8   21.00    0.64
  -1   5  -8   18.72    0.71
  -1   5  -8   19.70    0.57
   4   7  -4 1706.78    7.19
   4  -7  -4 1716.56    5.62
   4  -7   4 1708.49    6.23
   4  -7  -4 1704.30    5.80
  -4   7  -4 1669.88    5.11
   4   7   4 1684.70    8.37
  -4   7  -4 1737.81    6.25
   4   7   4 1696.91    6.40
   4  -7  -4 1703.16    4.74
  -4  -7  -4 1717.02    7.93
  -4  -7  -4 1716.18    6.06
  -4   7   4 1722.35    5.26
  -4   7   4 1676.59    5.93
  -4  -7  -4 1669.67    7.12
   4   7  -4 1755.79    9.47
  -4  -7  -4 1706.72    5.49
   4   7  -4 1628.34    7.03
  -4  -7  -4 1705.22    6.30
  -4  -8   0  415.23    3.24
   4   8   0  438.29    4.91
  -4   8   0  434.46    2.94
  -4   8   0  415.18    2.85
   4  -8   0  416.68    3.09
  -4   8   0  423.97    2.76
  -4  -8   0  442.36    2.96
   8   0  -1   17.47    0.78
   8   0   1   17.12    0.60
   8   0  -1   18.30    0.61
   8   0  -1   15.70    0.65
  -8   0  -1   15.33    0.62
   8   0   1   16.94    0.65
  -8   0   1   15.82    0.61
   8   0  -1   15.51    0.59
  -8   0  -1   15.84    0.65
   8   1   0    0.70    0.33
  -8  -1   0    0.51    0.28
   8  -1   0    0.58    0.33
   8   1   0    1.21    0.28
  -8  -1   0    0.63    0.23
  -8  -1   0    0.89    0.31
  -8   1   0    1.00    0.28
   8  -1   0    0.43    0.33
  -5  -7  -2  163.47    2.28
  -5   7   2  160.90    1.68
  -5   7  -2  156.63    1.63
  -5   7  -2  162.42    1.50
   5  -7  -2  159.58    1.87
   5   7   2  164.41    1.83
  -5   7  -2  161.91    1.81
  -5   7  -2  158.61    1.63
  -5   7  -2  159.94    1.54
   5   7  -2  157.01    2.17
  -5  -7  -2  162.48    2.01
   5  -7   2  152.23    1.85
   5  -7  -2  155.79    1.47
   5   7  -2  159.49    2.11
  -5   7   2  158.35    1.69
   5   7  -2  153.00    2.31
   3   0  -9  111.07    1.48
  -3   0  -9  112.56    1.32
   3   0  -9  112.90    1.29
  -3   0  -9  110.22    1.54
  -3   0  -9  121.25    1.60
   3   0  -9  112.99    1.50
  -3   0  -9  118.83    1.52
   3   0  -9  112.38    1.72
  -3   0  -9  115.95    1.32
   3   0  -9  110.62    1.51
   3   0  -9  116.68    1.52
  -2  -6  -7  464.74    3.84
   2   6  -7  485.31    3.34
   2  -6   7  473.38    3.43
   2  -6  -7  474.09    3.26
  -2  -6  -7  485.18    3.04
  -2  -6  -7  481.25    2.80
   2  -6  -7  473.99    2.69
  -2   6  -7  482.54    3.33
  -2  -6  -7  475.25    2.61
   2   6  -7  489.02    3.74
  -2  -6  -7  476.44    3.46
  -2   6   7  484.11    3.47
  -2   6  -7  482.91    2.55
   2  -6  -7  481.31    3.10
   2  -6  -7  489.53    2.80
  -2   6  -7  474.46    3.40
  -1   9  -2  274.04    2.86
   1  -9  -2  270.64    2.41
   1   9  -2  270.06    2.17
  -1   9  -2  261.14    2.58
   1   9   2  278.91    3.29
  -1   9  -2  268.63    2.27
  -1  -9  -2  289.13    2.40
   1  -9  -2  275.96    2.42
   1   9  -2  271.56    2.76
  -1  -9  -2  270.16    3.10
  -1  -9  -2  267.36    2.81
   1   9   2  275.98    2.60
  -1   9   2  290.75    2.91
  -1  -9   2  268.82    2.72
   1   9  -2  257.94    3.25
   1  -9  -2  266.04    2.85
  -4   8   1    9.72    0.52
   4   8  -1   12.27    0.68
   4  -8  -1    9.56    0.56
  -4  -8   1   11.45    0.59
  -4  -8   1   12.39    0.64
   4   8   1   10.53    0.50
   4   8   1   10.04    0.89
  -4   8  -1   11.54    0.42
  -4   8   1   10.56    0.48
  -4   8  -1   10.52    0.51
  -4  -8  -1    9.38    0.43
  -4  -8  -1    9.97    0.56
  -4   8  -1   10.77    0.55
  -4   8   1    9.99    0.50
   4   8  -1   10.28    0.93
   4  -8   1   10.29    0.56
   3   4  -8  383.88    2.44
  -3  -4  -8  392.92    2.55
  -3   4  -8  390.78    2.70
   3  -4  -8  383.30    2.56
   3  -4  -8  383.49    2.94
   3  -4  -8  389.00    2.69
  -3  -4  -8  388.68    3.34
   3   4  -8  370.61    3.14
   3   4  -8  379.13    2.52
   3  -4  -8  390.45    2.48
  -3  -4  -8  368.60    2.66
   3   4  -8  382.39    3.31
   3  -4  -8  388.05    2.58
  -3  -4  -8  381.88    2.16
  -3   4  -8  385.01    2.39
  -2  -9   0    7.60    0.51
   2  -9   0    7.74    0.51
   2   9   0    7.65    0.47
   2   9   0    7.16    0.50
   2  -9   0    7.37    0.53
   2   9   0    7.72    0.75
   6   4  -5   18.71    0.82
   6  -4  -5   23.49    0.64
  -6   4   5   22.27    0.62
   6   4  -5   20.99    0.91
  -6   4  -5   22.59    0.69
  -6   4  -5   21.70    0.54
   6  -4  -5   22.65    0.61
  -6   4  -5   22.35    0.70
  -6   4  -5   23.72    0.73
   6  -4  -5   22.58    0.73
   6   4  -5   21.97    1.07
  -6  -4  -5   22.41    0.72
  -6  -4  -5   22.11    0.93
  -6  -4  -5   23.65    0.97
   6   4  -5   24.17    0.83
  -6  -4  -5   20.49    0.83
   6   4  -5   20.95    0.77
  -8  -1  -1  225.88    2.12
   8   1  -1  228.23    2.18
  -8  -1   1  223.17    2.14
   8   1   1  229.75    2.20
  -8  -1  -1  225.51    2.03
   8  -1   1  225.37    2.10
   8   1  -1  224.21    2.29
   8   1  -1  232.00    2.80
  -8   1   1  228.98    2.08
   8  -1  -1  227.19    2.03
  -8  -1   1  226.14    2.13
  -8   1  -1  225.24    1.96
   8  -1  -1  227.96    1.96
  -8   1  -1  225.23    2.26
   8   1   1  224.42    2.77
   8  -1  -1  225.86    2.46
  -8  -1  -1  229.78    2.33
   5   3  -7   44.87    0.93
   5   3  -7   46.35    1.15
   5   3  -7   47.55    0.94
  -5  -3  -7   44.56    0.90
   5   3  -7   45.97    1.09
  -5  -3  -7   46.35    0.91
  -5  -3  -7   42.98    1.23
  -5  -3  -7   45.66    1.09
  -5  -3  -7   43.83    1.17
  -5   3  -7   45.37    1.00
  -5   3  -7   45.71    0.87
  -5  -3  -7   44.17    1.19
   5   3  -7   43.75    1.20
   5   3  -7   44.03    1.11
   5  -3  -7   48.79    0.95
  -5   3  -7   44.82    0.87
  -5   3  -7   46.05    0.91
   5  -3  -7   47.11    0.87
   5  -3  -7   44.88    0.84
   3   1  -9  319.52    2.62
   3  -1  -9  333.20    2.46
   3  -1  -9  341.96    2.28
  -3   1  -9  337.39    2.54
  -3  -1  -9  341.07    2.80
   3  -1  -9  352.45    2.94
   3   1  -9  340.47    3.07
  -3  -1  -9  337.09    2.55
  -3   1  -9  337.52    2.21
   3  -1  -9  324.66    2.61
   3  -1  -9  335.95    2.56
  -3   1  -9  327.16    2.51
   3   1  -9  328.65    2.44
  -3  -1  -9  346.35    2.86
  -3   1  -9  345.16    2.28
  -3  -1  -9  348.98    2.33
  -3  -1  -9  343.38    2.45
  -3  -1  -9  348.38    2.33
   3  -1  -9  346.87    2.55
   3   1  -9  351.17    2.72
   3   1  -9  342.12    2.21
   0   8  -5  262.36    2.77
   0  -8  -5  260.62    2.72
   0  -8  -5  264.56    2.81
   0  -8   5  273.31    2.89
   0   8  -5  265.01    2.76
   0   8  -5  259.25    1.81
   0  -8  -5  274.47    2.02
   0  -8  -5  268.08    2.22
   0   8   5  265.94    2.75
  -2  -7  -6  332.61    2.38
  -2   7   6  330.66    2.93
  -2   7  -6  333.43    2.16
  -2   7  -6  355.76    2.91
  -2  -7  -6  332.38    3.12
   2  -7  -6  319.73    2.58
   2  -7  -6  327.53    2.28
   2  -7  -6  350.96    2.50
   2   7  -6  340.31    3.39
  -2  -7  -6  332.54    3.36
   2   7  -6  328.68    2.76
  -2  -7  -6  342.59    2.37
   2  -7  -6  327.47    2.75
   2  -7   6  330.96    3.01
   6   5  -4  126.19    1.70
   6   5  -4  111.35    1.85
  -6  -5  -4  109.41    1.94
  -6   5   4  114.60    1.35
   6  -5  -4  113.24    1.55
   6   5  -4  113.90    1.72
   6  -5  -4  115.90    1.25
  -6   5  -4  115.04    1.39
   6  -5  -4  119.29    1.33
  -6  -5  -4  114.16    1.81
   6   5   4  110.52    2.23
  -6   5  -4  116.81    1.28
  -6   5  -4  116.56    1.49
   6   5  -4  117.94    2.39
   6  -5   4  107.93    1.38
  -6   5  -4  117.47    1.32
   6   5  -4  105.77    1.91
   6   5  -4  106.45    1.68
   2   9  -1  307.57    3.74
  -2   9  -1  281.43    2.52
   2   9   1  287.67    2.55
  -2  -9  -1  285.64    3.02
  -2   9   1  301.99    2.86
   2   9  -1  286.14    2.29
   2  -9  -1  280.58    2.65
   2   9   1  301.12    3.63
  -2   9   1  289.06    2.61
   2  -9  -1  281.06    2.54
  -2  -9  -1  305.53    2.51
  -2  -9   1  296.70    2.76
  -2  -9  -1  295.70    2.42
   2   9  -1  292.24    2.79
  -6   6   2  543.50    2.87
  -6  -6  -2  579.75    3.81
   6   6  -2  559.78    4.13
   6  -6   2  576.27    3.42
  -6   6  -2  587.97    3.10
  -6   6  -2  565.23    2.98
  -6  -6  -2  549.66    4.16
   6  -6  -2  557.68    3.39
  -6   6  -2  563.63    2.97
  -6   6   2  563.71    3.06
  -6   6  -2  582.36    3.35
  -6   6  -2  566.12    2.84
   6   6  -2  536.53    3.65
   6   6  -2  550.89    4.00
  -6  -6  -2  547.35    3.70
  -6  -6   2  601.17    4.03
   6   6   2  559.26    5.35
   7   0   5  634.66    3.21
   7   0  -5  642.94    4.25
  -7   0  -5  638.96    3.32
  -7   0  -5  658.36    4.46
   7   0  -5  637.44    3.42
  -7   0  -5  641.41    3.51
   7   0  -5  652.07    3.88
   7   0  -5  634.30    3.79
  -7   0   5  650.13    3.05
  -1   8   5  475.46    3.61
   1  -8  -5  485.90    2.93
  -1  -8   5  488.16    3.88
   1  -8  -5  505.25    3.69
  -1   8  -5  492.61    3.64
  -1   8  -5  472.63    3.59
  -1  -8  -5  484.89    2.72
   1  -8  -5  478.92    3.40
   1  -8  -5  507.67    2.92
   1  -8   5  482.86    3.75
  -1   8  -5  497.76    3.48
   1   8  -5  488.44    4.06
   1   8  -5  497.11    3.18
   1   8  -5  494.79    3.87
  -1   8   5  505.46    3.21
  -1  -8  -5  488.18    3.93
  -1   8  -5  482.10    2.60
  -2   3  -9 1263.10    4.48
   2  -3  -9 1300.74    5.06
  -2   3  -9 1267.53    4.50
  -2   3  -9 1317.77    5.17
  -2   3  -9 1280.25    4.86
   2  -3  -9 1310.01    4.96
  -2  -3  -9 1260.29    4.57
   2  -3  -9 1290.72    4.61
   2   3  -9 1251.38    4.07
  -2  -3  -9 1273.65    4.17
  -2  -3  -9 1254.66    5.45
   2   3  -9 1277.34    4.41
   2   3  -9 1262.80    4.76
  -2  -3  -9 1270.39    5.05
  -2  -3  -9 1245.90    5.43
   2   3  -9 1238.83    5.26
   2  -3  -9 1236.82    4.55
   2  -3  -9 1275.19    4.63
  -8   0  -2   84.47    1.31
   8   0   2   84.98    1.33
   8   0  -2   82.32    1.30
   8   0   2   84.39    1.59
   8   0  -2   86.59    1.32
  -8   0  -2   84.89    1.46
  -8   0   2   87.71    1.31
   7  -3  -4  314.49    2.23
   7   3   4  306.58    3.49
  -7   3  -4  327.46    2.75
   7  -3  -4  317.07    2.74
  -7  -3  -4  308.92    2.48
   7  -3  -4  309.83    2.39
  -7  -3  -4  313.55    2.98
  -7  -3  -4  319.86    2.77
  -7  -3  -4  304.27    3.20
  -7   3   4  308.54    2.26
   7  -3   4  306.81    2.50
  -7   3  -4  327.79    2.81
  -7   3  -4  312.45    2.33
  -7   3  -4  314.63    2.10
   7   3  -4  298.00    2.89
   7   3  -4  308.46    3.54
   7  -3  -4  311.31    2.55
   7   3  -4  307.06    2.56
   7   3  -4  312.05    2.74
   4  -3  -8  696.95    3.85
   4   3  -8  662.17    3.95
   4   3  -8  664.55    3.49
  -4  -3  -8  700.65    3.63
  -4   3  -8  680.42    3.30
  -4  -3  -8  632.39    3.22
  -4  -3  -8  690.76    4.59
  -4  -3  -8  666.91    4.42
   4  -3  -8  673.98    3.31
  -4  -3  -8  675.92    4.21
  -4   3  -8  674.13    3.24
   4  -3  -8  679.21    3.86
   4   3  -8  660.56    3.32
   4  -3  -8  682.63    3.33
  -4   3  -8  645.67    3.23
  -4  -3  -8  658.11    4.31
   4   3  -8  638.37    4.14
   4  -3  -8  660.43    3.28
   4   3  -8  657.98    4.12
  -4  -3  -8  686.53    3.73
   4  -3  -8  682.20    3.54
  -7  -1  -5  347.37    3.08
  -7   1  -5  329.30    2.92
   7  -1  -5  341.43    2.46
  -7   1  -5  330.42    2.33
  -7  -1  -5  339.84    2.69
   7  -1  -5  345.94    2.81
   7   1  -5  333.21    2.68
  -7  -1  -5  337.43    3.06
  -7  -1  -5  339.18    2.24
   7   1  -5  331.06    3.25
   7   1  -5  339.66    2.59
   7   1  -5  345.94    2.95
   7  -1  -5  340.41    2.91
   7  -1  -5  334.76    2.69
  -7   1  -5  349.75    3.20
   7   1  -5  325.00    2.83
  -7   1   5  340.00    2.25
  -7  -1  -5  342.79    2.56
  -7  -1  -5  322.24    3.18
  -7   1  -5  332.72    2.53
   8   2   0   70.66    1.32
  -8  -2   0   66.85    1.28
  -8   2   0   68.76    1.18
   8  -2   0   69.04    1.08
  -8  -2   0   69.52    1.24
   8  -2   0   71.64    1.24
   8   2   0   67.63    1.24
   2  -5  -8    6.04    0.39
  -2   5  -8    8.84    0.53
   2  -5  -8    9.52    0.48
   2  -5  -8    5.65    0.42
   2   5  -8    5.71    0.45
   2   5  -8    5.83    0.51
   2   5  -8    6.46    0.36
  -2   5  -8    6.01    0.46
  -2   5  -8    5.54    0.35
  -2   5  -8    6.86    0.36
   2  -5  -8    7.66    0.52
   2  -5  -8    8.37    0.38
   2   5  -8    6.13    0.66
  -2  -5  -8    7.02    0.45
  -2   5   8    8.05    0.52
  -2  -5  -8    5.94    0.38
  -2   5  -8    6.29    0.39
  -2  -5  -8    4.62    0.47
  -2  -5  -8    4.91    0.33
  -2   5  -8    6.42    0.36
  -2  -5  -8    5.34    0.40
   2  -5  -8    6.20    0.39
   2  -5  -8    7.98    0.41
   2  -5   8    6.29    0.46
  -2  -5  -8    5.69    0.52
  -4   8  -2  252.59    2.21
  -4   8  -2  248.91    2.35
  -4  -8   2  265.80    2.65
   4   8   2  260.41    3.67
   4   8   2  248.37    2.33
  -4  -8  -2  253.52    3.08
  -4   8  -2  247.18    2.11
  -4   8   2  244.96    2.28
   4  -8  -2  241.92    2.09
  -4  -8  -2  248.66    2.43
   4  -8   2  255.63    2.55
  -4  -8  -2  254.40    2.68
  -7   4  -3  983.66    4.49
  -7   4  -3 1008.43    4.68
  -7   4  -3  967.75    3.81
  -7   4   3  955.14    3.98
  -7  -4  -3  964.14    4.71
  -7  -4  -3  955.68    5.65
  -7   4   3  987.43    4.10
   7   4  -3  971.13    5.23
   7  -4  -3  928.59    3.66
  -7   4  -3  976.71    3.92
   7  -4  -3 1010.48    4.18
   7   4  -3  944.63    4.66
  -7   4  -3  954.15    3.61
  -7  -4  -3  981.46    5.23
   7   4  -3  953.04    5.30
   7   4  -3 1005.70    6.84
   7  -4  -3  928.64    4.31
   7   4   3  944.29    6.57
   0   9  -3   51.97    1.26
   0  -9  -3   51.36    1.20
   0   9  -3   49.74    0.95
   0  -9  -3   52.34    1.02
   0   9   3   54.71    1.34
   0   9  -3   55.04    1.45
   0  -9  -3   51.40    1.11
   0  -9  -3   50.42    1.32
   8   1  -2   81.91    1.34
  -8  -1  -2   77.91    1.30
   8   1  -2   77.67    1.30
   8   1   2   79.90    1.68
   8  -1   2   76.70    1.42
   8  -1  -2   78.03    1.24
  -8  -1   2   82.36    1.28
   8   1  -2   79.32    1.41
  -8   1  -2   77.83    1.22
  -8  -1  -2   78.66    1.42
   8  -1  -2   76.66    1.21
  -8   1  -2   79.36    1.41
  -8   1   2   83.62    1.27
   8  -1   2   80.64    1.29
  -8  -1  -2   81.09    1.20
   8   1   2   78.53    1.29
   8  -1  -2   79.12    1.32
  -6  -3  -6    3.48    0.33
   6   3  -6    6.13    0.55
  -6   3  -6    3.37    0.37
   6   3  -6    3.38    0.40
   6   3  -6    3.39    0.38
  -6  -3  -6    4.28    0.54
  -6  -3  -6    3.59    0.46
   6   3  -6    4.26    0.49
  -6   3  -6    3.44    0.34
  -6   3  -6    3.90    0.33
  -6  -3  -6    4.41    0.49
   6  -3  -6    4.41    0.43
   6   3  -6    5.34    0.59
   6   3  -6    4.17    0.43
  -6  -3  -6    4.52    0.47
   6  -3  -6    4.62    0.34
  -6   3  -6    4.02    0.40
   8   2   1   36.75    0.96
   8   2   1   36.65    1.26
  -8  -2   1   38.26    0.96
  -8   2  -1   37.02    0.81
   8  -2   1   45.02    0.99
   8  -2   1   34.79    0.98
   8   2  -1   41.71    1.35
  -8   2   1   38.57    0.88
   8  -2  -1   35.66    0.82
  -8  -2   1   38.10    0.95
   8  -2  -1   36.38    1.02
   8   2  -1   35.29    0.91
  -8   2  -1   34.39    0.90
  -8  -2  -1   35.16    0.88
  -8  -2  -1   36.46    1.00
   8   2  -1   37.59    1.02
   7   5   0   21.07    0.83
  -7  -5   0   22.29    0.81
   7   5   0   21.70    1.21
   7  -5   0   23.01    0.71
  -7   5   0   21.84    0.56
  -7   5   0   23.81    0.69
  -7  -5   0   21.63    0.86
  -3   2  -9  594.10    2.91
  -3  -2  -9  614.16    3.23
   3  -2  -9  611.34    3.29
   3  -2  -9  613.30    3.68
   3  -2  -9  610.46    3.70
   3   2  -9  638.21    3.02
   3  -2  -9  630.93    3.38
  -3   2  -9  604.43    3.28
   3  -2  -9  611.51    3.46
   3   2  -9  596.17    3.67
  -3   2  -9  607.58    3.03
  -3  -2  -9  596.07    3.41
  -3  -2  -9  628.41    3.73
  -3  -2  -9  565.51    3.98
   3   2  -9  589.23    3.79
  -3  -2  -9  615.17    3.83
  -3  -2  -9  583.79    3.10
   3  -2  -9  614.24    3.13
   3   2  -9  615.86    3.39
   3   2  -9  590.52    4.25
   3   2  -9  592.38    3.13
  -3  -2  -9  627.94    2.81
   0  -4  -9  685.91    3.32
   0   4  -9  664.48    4.70
   0   4  -9  680.09    4.23
   0  -4  -9  699.50    3.60
   0  -4  -9  676.29    3.26
   0  -4  -9  683.86    3.28
   0   4  -9  675.76    3.70
   0   4  -9  678.70    3.84
   0  -4  -9  693.48    3.91
   0   4  -9  667.89    3.39
   0   4  -9  682.90    3.24
   0  -4  -9  699.11    4.00
  -2   9  -2  292.04    2.82
  -2  -9  -2  302.13    2.34
   2  -9   2  279.55    2.79
  -2  -9  -2  278.79    3.23
  -2   9   2  297.65    2.79
   2   9   2  299.82    3.55
   2   9   2  285.29    2.65
  -2   9   2  280.22    2.68
  -2  -9   2  283.39    2.80
  -2  -9  -2  286.41    2.37
   2  -9  -2  282.24    2.74
  -2  -9  -2  293.65    3.11
  -2   9  -2  285.42    2.36
   2   9  -2  287.65    2.16
  -2   9  -2  291.22    2.67
   2  -9  -2  287.25    2.54
   2   9  -2  280.72    2.87
   2  -9  -2  298.83    2.48
  -4  -6  -6  169.81    2.17
  -4  -6  -6  178.95    1.58
  -4  -6  -6  175.12    1.86
   4   6  -6  174.18    2.63
   4  -6  -6  176.29    1.89
   4   6  -6  172.17    2.37
  -4  -6  -6  172.95    2.39
   4  -6  -6  177.06    1.59
  -4   6   6  174.56    1.91
   4  -6  -6  180.98    1.70
   4   6  -6  174.97    1.85
   4  -6  -6  175.88    1.77
  -4  -6  -6  175.26    2.16
   4  -6   6  177.63    2.02
   4   6  -6  163.21    2.10
   4   6  -6  184.20    2.91
   5  -7  -3   15.53    0.53
  -5   7  -3   13.45    0.52
   5   7  -3   13.83    0.71
  -5  -7  -3   12.87    0.62
   5   7   3   13.21    0.61
   5   7   3   13.92    0.98
   5   7  -3   14.84    0.79
  -5  -7  -3   15.01    0.76
  -5   7   3   14.07    0.54
   5   7  -3   13.05    0.78
  -5   7  -3   16.04    0.52
  -5   7  -3   13.66    0.53
  -5   7  -3   17.29    0.67
  -5   7  -3   13.78    0.55
  -5   7   3   13.62    0.56
  -5  -7  -3   13.51    0.65
   5  -7   3   13.28    0.60
   5  -7  -3   13.39    0.61
  -3   8  -4 1121.81    5.27
   3  -8  -4 1148.87    4.33
   3  -8  -4 1157.71    4.94
   3   8  -4 1108.53    6.05
  -3  -8   4 1152.20    5.87
   3   8  -4 1153.32    7.39
  -3  -8  -4 1145.03    6.37
  -3  -8  -4 1129.32    4.80
  -3   8   4 1130.60    5.27
  -3  -8  -4 1150.25    4.88
   3  -8  -4 1137.66    5.00
  -3  -8  -4 1137.63    6.52
  -3  -8  -4 1161.24    5.62
   3   8   4 1097.69    5.48
   3   8  -4 1160.98    6.09
  -3   8   4 1153.88    4.56
   3  -8   4 1122.10    5.49
   3   8   4 1122.10    6.62
  -3   8  -4 1107.17    4.58
  -3   8  -4 1129.81    4.34
   1   9  -3  182.76    2.73
  -1  -9  -3  183.69    2.07
   1   9  -3  179.94    2.34
  -1   9   3  184.81    2.23
   1  -9  -3  189.11    1.98
  -1  -9  -3  181.27    2.39
  -1  -9  -3  179.62    2.53
   1   9   3  184.78    2.59
  -1   9  -3  188.46    2.40
   1  -9  -3  183.69    2.37
   1  -9   3  175.70    2.24
  -1   9   3  187.04    2.28
  -1   9  -3  180.45    1.79
  -1  -9   3  181.76    2.33
   1  -9  -3  184.71    1.98
   1   9   3  180.95    2.21
   1   9  -3  181.12    1.66
  -1  -9  -3  192.75    1.84
  -1   9  -3  186.02    2.28
  -7  -5   1  200.57    2.36
   7   5   1  193.90    3.22
  -7  -5   1  199.97    2.44
   7   5   1  183.05    2.23
  -7   5  -1  192.58    1.62
   7  -5  -1  191.14    1.97
  -7   5   1  195.30    1.83
   7   5  -1  190.52    2.37
  -7  -5  -1  195.25    2.23
  -7  -5  -1  203.23    2.33
   7   5  -1  204.67    3.37
  -7   5  -1  196.33    1.80
  -7  -5  -1  190.60    2.48
  -7   5  -1  206.70    1.95
   7  -5   1  197.86    1.94
  -7   5  -1  192.62    1.67
   4   5  -7  153.39    2.24
  -4  -5  -7  157.33    1.68
  -4  -5  -7  164.04    1.76
  -4  -5  -7  168.54    1.95
   4   5  -7  158.22    1.59
   4   5  -7  161.84    2.22
  -4  -5  -7  168.00    2.36
   4   5  -7  153.25    2.38
  -4  -5  -7  163.96    2.13
   4  -5  -7  166.76    1.59
   4  -5  -7  167.61    1.86
  -4   5  -7  162.59    1.65
   4  -5  -7  165.72    1.67
  -4  -5  -7  164.61    1.39
  -4   5  -7  161.81    1.89
  -4  -5  -7  159.54    2.39
   4   5  -7  160.14    1.72
   5   5  -6   45.24    1.11
   5   5  -6   48.52    1.51
   5  -5  -6   45.98    1.01
  -5   5  -6   44.78    0.92
  -5  -5  -6   46.95    1.17
   5  -5  -6   46.64    0.86
  -5  -5  -6   48.83    1.37
   5   5  -6   51.50    1.29
   5   5  -6   47.28    1.02
   5   5  -6   47.68    1.37
   5   5  -6   47.38    1.25
  -5  -5  -6   45.93    1.31
  -5   5  -6   45.82    0.87
  -5  -5  -6   46.01    1.10
  -5   5  -6   45.39    0.98
  -1   4   9   28.59    0.88
  -1   4  -9   26.54    0.79
   1   4  -9   28.85    0.84
   1  -4  -9   28.01    0.75
  -1  -4  -9   27.17    0.87
  -1  -4  -9   27.93    0.69
  -1  -4  -9   28.07    0.70
   1  -4  -9   27.76    0.85
  -1   4  -9   26.45    0.68
  -1   4  -9   28.30    0.89
  -1   4  -9   26.26    0.64
  -1   4  -9   28.40    0.75
   1   4  -9   26.87    0.84
   1  -4  -9   27.83    0.72
   1  -4   9   27.07    0.84
  -1  -4  -9   27.17    0.68
  -1  -4  -9   28.23    0.83
   1   4  -9   27.82    0.72
   1   4  -9   26.97    0.93
  -1  -4  -9   25.98    0.73
   1   4  -9   29.57    1.09
  -1   4  -9   27.06    0.72
   1  -4  -9   27.84    0.70
  -1   4  -9   27.10    0.62
   0   0 -10    0.23    0.26
   0   0 -10    0.30    0.16
   0   0 -10    0.15    0.25
   0   0 -10    0.44    0.28
  -5   0  -8   36.95    0.74
  -5   0  -8   37.61    1.08
   5   0  -8   37.67    0.90
   5   0  -8   35.66    0.91
  -5   0  -8   37.04    0.93
  -5   0  -8   38.39    1.04
   5   0  -8   36.06    0.91
  -5   0  -8   38.13    0.90
  -7   2  -5   83.91    1.48
   7  -2  -5   89.03    1.50
   7  -2  -5   83.72    1.38
   7  -2  -5   84.91    1.23
   7  -2  -5   86.49    1.34
  -7   2  -5   87.85    1.58
  -7   2  -5   83.83    1.17
  -7   2  -5   82.58    1.27
  -7   2   5   84.34    1.18
   7   2  -5   84.94    1.57
  -7  -2  -5   82.13    1.58
  -7  -2  -5   81.66    1.45
   7   2  -5   83.54    1.35
  -7  -2  -5   83.64    1.23
   7   2  -5   84.14    1.43
  -7  -2  -5   84.72    1.39
  -7  -2  -5   81.13    1.68
   7   2  -5   85.66    1.81
  -6  -6  -3  106.83    1.94
  -6   6   3  104.28    1.36
  -6   6  -3  105.11    1.29
   6   6  -3  105.51    2.44
   6  -6   3  107.80    1.47
   6   6  -3  110.77    1.99
   6   6   3  103.28    2.33
  -6   6  -3  113.61    1.42
  -6   6  -3  103.88    1.32
   6  -6  -3  101.81    1.51
   6   6   3  106.55    1.51
  -6  -6  -3  105.18    1.64
  -6   6  -3  113.55    1.34
   6   6  -3  111.48    1.66
  -6   6  -3  106.79    1.48
   6   6  -3  106.63    1.71
  -6  -6  -3  105.11    1.72
   6   6  -3  104.20    1.85
  -5   6  -5  508.40    2.58
  -5   6  -5  503.35    2.91
   5  -6  -5  498.73    2.66
  -5  -6  -5  501.14    3.91
  -5   6   5  521.51    2.85
   5   6  -5  490.43    4.32
   5   6  -5  507.93    5.07
   5   6  -5  487.84    3.86
   5   6  -5  525.06    3.41
  -5  -6  -5  496.84    4.16
   5  -6  -5  502.88    2.57
  -5  -6  -5  514.94    3.37
  -5  -6  -5  505.77    3.69
   5  -6   5  525.02    3.37
   5   6  -5  492.27    3.99
  -2  -8  -5   75.70    1.23
   2  -8   5   79.16    1.55
  -2  -8  -5   83.29    1.24
  -2   8   5   78.54    1.50
   2  -8  -5   80.02    1.30
   2   8   5   75.07    1.52
  -2   8  -5   80.32    1.30
   2  -8  -5   77.40    1.20
   2  -8  -5   76.78    1.44
   2   8  -5   82.39    1.84
  -2  -8  -5   76.65    1.69
   2  -8  -5   78.90    1.24
  -2   8   5   79.83    1.22
  -2   8  -5   82.48    1.54
   2   8  -5   81.15    1.40
   2   8  -5   80.05    1.65
  -2  -8  -5   78.59    1.65
  -2   8  -5   82.05    1.15
   0   1 -10   43.51    1.11
   0  -1 -10   41.73    0.88
   0   1 -10   42.44    0.94
   0  -1 -10   43.26    0.92
   0  -1 -10   43.25    0.98
   0   1 -10   44.64    0.99
   0   1 -10   44.85    0.96
   0  -1 -10   43.62    0.84
  -8  -2  -2   40.20    1.17
   8   2  -2   37.95    1.29
  -8   2   2   41.37    0.90
  -8  -2  -2   41.24    1.09
  -8  -2   2   37.07    0.90
   8   2   2   41.51    1.01
   8   2  -2   39.71    1.08
  -8  -2  -2   41.40    0.93
   8  -2  -2   40.27    0.97
   8   2  -2   40.19    0.98
   8  -2  -2   38.32    0.84
  -8   2  -2   39.12    0.87
  -8  -2  -2   42.14    1.05
   8  -2  -2   39.17    0.90
   8  -2   2   38.44    1.03
   8   2   2   40.57    1.32
   6   0  -7    4.23    0.38
  -6   0  -7    4.84    0.48
  -6   0  -7    5.21    0.48
  -6   0  -7    4.23    0.40
   6   0  -7    4.92    0.43
  -6   0  -7    3.96    0.45
   6   0  -7    4.18    0.47
   6   0  -7    4.53    0.38
   6   0  -7    4.50    0.46
  -6   0  -7    4.05    0.29
   5  -1  -8  491.11    3.14
  -5   1  -8  467.19    2.49
  -5  -1  -8  496.14    3.14
  -5  -1  -8  489.22    3.91
   5   1  -8  485.45    3.32
   5   1  -8  479.57    2.90
   5   1  -8  486.69    3.36
  -5   1  -8  483.80    2.95
  -5  -1  -8  501.70    3.67
   5  -1  -8  494.99    3.13
  -5   1  -8  502.96    3.62
  -5   1  -8  479.85    3.08
   5   1  -8  472.50    3.33
   5  -1  -8  490.30    3.07
  -5   1  -8  463.16    3.40
  -5  -1  -8  486.13    2.72
  -5  -1  -8  478.97    3.42
  -1   0 -10  384.77    2.96
   1   0 -10  383.49    2.81
   1   0 -10  380.65    2.76
   1   0 -10  381.53    2.32
  -1   0 -10  388.17    2.23
  -1   0 -10  387.70    2.82
   1   0 -10  399.70    3.26
   1   0 -10  366.24    2.79
  -1   0 -10  342.42    2.51
  -1   0 -10  387.54    2.63
   1   0 -10  379.90    2.74
  -1   0 -10  358.49    2.73
   3   6  -7  190.57    2.81
   3  -6  -7  193.22    1.88
   3  -6  -7  187.64    1.73
  -3  -6  -7  187.92    2.23
   3   6  -7  191.11    2.57
   3   6  -7  181.54    2.42
  -3  -6  -7  187.79    1.88
  -3  -6  -7  188.02    2.36
  -3  -6  -7  190.64    2.20
  -3   6  -7  184.48    1.81
   3  -6  -7  195.22    1.90
  -3   6   7  191.90    2.13
   3   6  -7  187.99    2.19
   3  -6   7  186.39    2.17
  -3   6  -7  181.89    1.64
   3  -6  -7  185.57    1.92
  -3  -6  -7  182.97    1.62
  -3   6  -7  189.89    2.12
   8   0   3  294.34    2.38
   8   0   3  291.53    2.95
   8   0  -3  302.23    2.57
  -8   0  -3  288.54    2.97
  -8   0  -3  288.37    2.76
  -8   0  -3  291.16    2.46
   8   0  -3  289.34    2.42
  -8   0   3  298.94    2.33
   8   0  -3  300.65    3.08
   8   0  -3  290.01    2.70
   3   9   0  673.41    5.77
  -3   9   0  682.40    3.75
  -3  -9   0  669.62    4.82
  -3  -9   0  668.91    4.03
   3  -9   0  655.41    3.55
   3   9   0  690.04    4.24
  -3   9   0  653.65    4.02
  -3   9   0  645.87    3.79
  -3  -9   0  689.25    3.96
   3   9   0  666.26    3.64
  -4  -7  -5  190.85    1.77
  -4   7  -5  188.42    1.68
  -4  -7  -5  185.26    2.02
   4  -7  -5  187.60    1.64
   4  -7  -5  188.20    1.68
  -4   7  -5  191.71    1.82
   4  -7  -5  190.37    2.02
   4  -7  -5  185.41    1.90
   4   7   5  189.87    2.32
  -4   7   5  186.13    2.05
   4  -7   5  191.06    2.19
  -4  -7  -5  186.93    2.72
   4   7  -5  185.02    2.77
  -4   7   5  192.46    1.76
   4   7  -5  176.90    2.47
   4   7  -5  199.30    3.14
  -4  -7  -5  187.68    2.52
  -4  -7  -5  185.40    2.46
   4   7  -5  191.98    2.54
   4   7  -5  191.54    2.25
  -4  -7  -5  184.74    2.21
  -6   1  -7  201.99    1.99
   6   1  -7  216.45    2.63
  -6   1  -7  208.95    2.46
  -6  -1  -7  214.86    2.49
  -6  -1  -7  209.35    2.20
   6  -1  -7  207.99    1.89
   6   1  -7  210.58    2.31
   6  -1  -7  204.38    2.09
   6  -1  -7  209.06    1.97
  -6   1  -7  213.65    2.39
  -6   1  -7  212.94    2.03
   6   1  -7  206.90    2.17
   6   1  -7  205.41    2.42
  -6  -1  -7  212.24    2.65
   6  -1  -7  217.81    2.36
  -6  -1  -7  208.00    1.76
  -6  -1  -7  212.85    2.15
   6   1  -7  203.40    2.18
   6  -1  -7  212.97    2.28
   6  -1  -7  211.61    2.04
   4   8   3  363.70    3.04
   4  -8  -3  372.88    2.68
  -4  -8  -3  387.29    3.89
  -4   8  -3  364.76    2.58
   4  -8  -3  358.27    2.85
  -4   8  -3  373.60    2.59
  -4  -8  -3  382.70    3.01
   4  -8   3  367.99    3.05
  -4   8  -3  378.39    2.99
   4   8  -3  361.83    3.41
   4   8  -3  383.50    4.59
  -4   8   3  367.17    2.88
   4   8   3  364.32    4.17
  -4   8   3  384.76    2.68
  -4  -8  -3  378.85    3.40
   4   8  -3  393.37    3.62
   4  -8  -3  379.40    2.39
   7  -5   2   81.48    1.27
  -7   5  -2   80.97    1.16
   7   5  -2   78.58    1.59
  -7   5  -2   81.50    1.28
  -7  -5  -2   81.16    1.47
   7   5   2   77.12    1.44
   7  -5  -2   82.80    1.35
   7   5   2   84.26    2.14
  -7  -5  -2   80.75    1.53
  -7   5  -2   79.88    1.09
  -7   5   2   80.42    1.21
  -7  -5  -2   83.90    1.71
  -7  -5   2   84.07    1.57
  -7   5  -2   82.96    1.16
   1   1 -10  998.95    4.52
   1  -1 -10 1054.25    4.81
   1  -1 -10 1056.85    5.03
   1   1 -10 1070.75    5.55
   1   1 -10 1061.88    4.59
   1   1 -10 1028.94    4.74
  -1   1 -10 1034.06    4.51
   1  -1 -10 1056.53    4.65
  -1   1 -10  981.22    4.39
  -1   1 -10 1055.56    4.38
  -1  -1 -10 1043.42    4.68
  -1   1 -10 1002.87    4.56
   1  -1 -10 1055.38    4.02
  -1  -1 -10 1029.64    4.03
   1  -1 -10 1030.30    4.39
   1   1 -10 1020.44    3.60
  -1  -1 -10 1041.41    4.15
   1  -1 -10 1070.30    4.47
   8   3   0  122.85    1.80
  -8  -3   0  126.65    1.80
   8  -3   0  122.69    1.77
   8   3   0  124.03    2.39
   0   7   7    0.27    0.38
   0   7  -7    0.97    0.19
   0  -7  -7    0.74    0.21
   0  -7  -7    0.98    0.37
   0  -7  -7    1.05    0.35
   0   7  -7    1.17    0.44
   0   7  -7    0.70    0.26
   0   7  -7    0.36    0.37
   0  -7  -7    0.59    0.29
   5   4  -7  183.93    2.36
   5  -4  -7  189.19    1.77
   5   4  -7  187.17    2.37
   5   4  -7  188.60    2.76
   5   4  -7  182.84    2.57
   5   4  -7  189.39    2.22
  -5   4  -7  193.07    1.88
  -5  -4  -7  192.81    1.86
   5   4  -7  192.10    1.97
   5  -4  -7  195.07    1.74
   5  -4  -7  194.04    2.08
  -5  -4  -7  196.48    2.60
  -5  -4  -7  196.35    2.36
  -5   4  -7  190.43    1.76
   3  -7  -6  828.74    3.85
   3   7   6  790.84    4.89
  -3   7  -6  830.69    3.59
   3  -7  -6  826.49    4.00
   3  -7  -6  801.18    4.12
  -3  -7  -6  823.12    4.85
   3   7  -6  816.81    4.58
  -3  -7  -6  818.99    3.94
   3  -7   6  774.11    4.43
  -3  -7  -6  830.07    4.60
  -3  -7  -6  792.16    5.45
   3   7  -6  804.90    5.24
  -3   7   6  810.75    4.48
   3   7  -6  798.64    5.63
   3  -7  -6  815.50    3.59
   3   7  -6  835.51    5.96
  -3  -7  -6  813.95    3.59
  -3  -7  -6  823.38    5.00
   8  -1  -3  418.55    3.47
   8  -1   3  427.99    2.87
  -8   1  -3  401.84    3.22
   8  -1   3  399.42    3.23
   8  -1  -3  407.27    2.81
  -8  -1  -3  402.61    3.01
  -8  -1  -3  418.07    2.64
  -8   1   3  417.15    2.72
   8   1  -3  416.83    3.13
  -8  -1  -3  413.18    3.35
   8  -1  -3  419.73    2.98
   8   1  -3  412.95    3.87
  -8   1  -3  412.59    2.81
  -8   1  -3  424.98    3.54
  -8  -1  -3  409.95    3.67
   8   1  -3  405.19    2.97
  -8  -1   3  415.08    2.79
   8  -1  -3  412.65    3.07
   8   1   3  405.94    2.84
   8   1   3  400.55    3.71
  -3   9   1  164.33    1.99
   3   9  -1  166.98    2.96
  -3   9  -1  165.78    1.88
   3  -9   1  164.09    2.13
  -3   9   1  165.91    1.97
  -3  -9  -1  166.95    1.97
  -3  -9  -1  176.84    1.88
  -3   9  -1  155.40    1.87
   3   9   1  163.48    1.91
  -3  -9   1  168.60    2.06
  -3  -9   1  176.75    2.14
   3  -9  -1  166.61    1.78
  -3  -9  -1  171.55    2.50
   3  -9  -1  166.49    1.91
   3   9  -1  172.31    2.26
   3   9   1  166.72    2.91
   0   6  -8    2.74    0.45
   0   6  -8    2.80    0.35
   0  -6  -8    3.72    0.31
   0  -6  -8    3.04    0.41
   0  -6   8    3.69    0.47
   0  -6  -8    3.08    0.38
   0   6  -8    2.63    0.45
   0   6   8    3.72    0.48
   0  -6  -8    3.42    0.39
  -8   3  -1   63.46    1.04
  -8  -3   1   66.32    1.32
   8   3  -1   59.60    1.24
  -8  -3   1   61.67    1.24
  -8  -3  -1   61.37    1.30
  -8   3   1   59.64    1.09
   8   3   1   57.86    1.25
   8  -3  -1   63.58    1.17
   8  -3  -1   61.23    1.29
   8  -3   1   60.92    1.26
   8   3  -1   61.49    1.69
  -8  -3  -1   57.99    1.38
   8   3   1   58.88    1.70
  -8  -3  -1   62.20    1.23
   8   3  -1   57.37    1.29
   8  -3  -1   60.49    1.07
  -2   9   3  520.51    3.72
  -2  -9  -3  520.94    4.28
   2  -9   3  501.04    3.83
  -2  -9  -3  521.28    3.16
  -2  -9  -3  524.24    4.43
   2   9  -3  509.64    4.77
  -2   9  -3  510.31    3.71
  -2   9   3  525.25    3.65
   2  -9  -3  527.09    3.21
  -2  -9   3  517.29    3.94
  -2   9  -3  505.24    3.68
   2   9   3  512.59    4.54
   2  -9  -3  514.49    3.77
   2   9   3  515.97    3.72
   2   9  -3  531.16    4.07
  -2   9  -3  523.63    3.11
  -3  -3  -9  300.99    2.83
  -3  -3  -9  298.05    2.77
   3   3  -9  311.45    2.77
   3   3  -9  312.55    2.97
   3  -3  -9  304.43    2.44
  -3   3  -9  303.67    2.17
   3  -3  -9  312.86    2.38
  -3  -3  -9  308.71    2.02
  -3   3  -9  312.53    2.33
  -3   3  -9  308.73    2.20
   3   3  -9  312.77    2.44
   3   3  -9  302.79    3.23
   3   3  -9  312.86    2.72
   3   3  -9  313.14    2.20
   4   0  -9  391.23    2.53
  -4   0  -9  381.50    2.57
  -4   0  -9  372.36    2.95
  -4   0  -9  403.46    3.16
   4   0  -9  386.57    2.89
  -4   0  -9  381.96    2.45
   4   0  -9  380.77    2.74
   4   0  -9  392.18    3.32
   4   0  -9  377.47    2.77
   4   0  -9  385.67    2.92
   1   7   7  803.47    5.02
  -1   7  -7  776.93    3.15
  -1  -7  -7  810.23    5.02
  -1  -7  -7  784.81    4.62
   1  -7  -7  784.82    4.38
  -1  -7  -7  789.50    3.51
  -1   7  -7  788.11    4.65
   1  -7  -7  772.95    3.33
   1   7  -7  817.36    5.17
  -1   7  -7  820.52    4.83
  -1  -7   7  787.56    5.04
  -1  -7  -7  786.28    4.03
  -1  -7  -7  793.09    3.65
   1   7  -7  768.95    4.23
   1  -7   7  788.90    4.88
   1  -7  -7  800.32    4.22
  -1   7   7  790.44    4.80
   1   7  -7  771.05    4.88
   1  -7  -7  786.26    3.64
   2   4  -9   98.58    1.60
   2  -4  -9   94.22    1.30
  -2  -4  -9   97.58    1.30
   2  -4  -9   95.04    1.39
  -2  -4  -9   97.09    1.20
  -2   4  -9   96.14    1.33
  -2  -4  -9  102.30    1.44
  -2   4  -9   96.39    1.31
   2  -4  -9   98.98    1.38
   2  -4  -9   99.58    1.30
  -2   4  -9  101.38    1.30
  -2  -4  -9   98.72    1.62
  -2   4  -9   95.37    1.37
   2   4  -9   96.20    1.92
  -2  -4  -9   98.77    1.49
  -2  -4  -9   95.80    1.22
   2   4  -9   96.00    1.54
  -2  -4  -9   96.65    1.64
   2   4  -9   92.86    1.32
  -2   4  -9  103.04    1.55
   2  -4  -9   99.43    1.58
  -2   4  -9  102.38    1.25
   0   2 -10   48.15    1.01
   0   2 -10   45.90    0.99
   0   2 -10   51.35    1.01
   0  -2 -10   48.88    0.98
   0  -2 -10   48.74    0.95
   0  -2 -10   47.03    0.93
   0  -2 -10   47.77    1.09
   0  -2 -10   48.47    1.04
   0   2 -10   45.19    1.08
   0   2 -10   48.89    1.27
   0   2 -10   47.14    0.93
  -3   5  -8   31.05    0.73
   3  -5  -8   32.48    0.76
   3   5  -8   31.82    1.08
  -3   5  -8   30.61    0.76
   3   5  -8   31.84    0.74
  -3   5  -8   33.26    0.77
  -3  -5  -8   31.72    0.99
   3  -5  -8   32.19    0.77
   3   5  -8   31.55    1.03
  -3  -5  -8   32.31    0.68
  -3  -5  -8   31.35    0.99
  -3  -5  -8   33.25    0.80
  -3  -5  -8   32.51    0.84
  -3   5  -8   32.14    0.89
  -3  -5  -8   31.47    1.07
   3   5  -8   30.85    0.94
  -3  -5  -8   33.57    0.86
   3  -5  -8   32.00    0.79
   3  -5  -8   30.92    0.90
   7  -4  -4  241.63    1.94
  -7   4  -4  244.64    2.37
  -7   4  -4  240.34    2.37
   7  -4  -4  234.12    2.25
  -7   4  -4  233.07    1.89
   7   4  -4  230.48    2.67
   7   4  -4  236.99    3.38
   7   4  -4  232.28    2.78
  -7   4  -4  239.11    1.90
   7   4   4  237.92    3.27
   7  -4  -4  235.44    2.04
  -7   4  -4  238.76    2.04
  -7  -4  -4  240.22    2.32
  -7   4   4  224.90    2.04
  -7  -4  -4  239.56    2.69
  -7  -4  -4  235.02    2.90
   6   5  -5  116.20    1.84
   6   5  -5  111.78    2.02
  -6   5  -5  121.26    1.52
   6   5  -5  117.12    1.66
   6  -5  -5  114.73    1.32
  -6   5  -5  116.21    1.26
  -6  -5  -5  114.16    1.85
  -6   5  -5  122.84    1.39
  -6  -5  -5  112.30    2.08
   6   5  -5  114.23    1.79
  -6   5  -5  117.86    1.54
   6   5  -5  118.90    2.42
  -6   5  -5  113.32    1.53
  -6   5   5  111.70    1.36
  -6  -5  -5  112.46    1.77
  -6  -5  -5  116.73    2.14
  -5  -2  -8  127.28    1.46
  -5  -2  -8  128.66    1.72
   5   2  -8  124.21    1.79
  -5  -2  -8  132.03    2.12
   5   2  -8  130.84    1.62
   5   2  -8  128.81    2.05
   5   2  -8  128.50    1.86
   5  -2  -8  134.16    1.66
  -5  -2  -8  128.17    1.89
   5   2  -8  129.44    1.56
   5   2  -8  125.01    1.76
  -5   2  -8  135.19    1.76
  -5   2  -8  123.10    1.72
   5  -2  -8  133.50    1.50
   5  -2  -8  130.16    1.82
  -5  -2  -8  130.22    1.94
   5  -2  -8  130.82    1.55
  -5  -2  -8  131.11    1.89
   5  -2  -8  134.60    1.62
  -5   2  -8  129.79    1.29
  -5   2  -8  121.31    1.51
  -5  -2  -8  125.44    1.61
  -5   2  -8  130.67    1.55
   4  -4  -8   37.74    0.82
   4  -4  -8   39.96    0.98
   4   4  -8   38.30    0.87
   4   4  -8   37.86    0.86
   4  -4  -8   39.44    0.84
   4   4  -8   40.38    1.17
   4  -4  -8   38.40    0.87
  -4  -4  -8   36.32    1.13
  -4   4  -8   38.85    0.87
   4   4  -8   37.06    1.25
   4   4  -8   39.52    1.04
  -4  -4  -8   39.64    0.91
  -4   4  -8   37.72    0.81
   4   4  -8   38.37    1.11
   0   9   4   74.13    1.49
   0   9   4   71.42    1.47
   0  -9  -4   78.14    1.20
   0  -9  -4   75.74    1.49
   0  -9  -4   73.53    1.57
   0  -9  -4   73.15    1.28
   0   9  -4   77.08    1.54
   0   9  -4   72.58    1.61
   0   9  -4   77.36    1.09
   1   6  -8   92.78    2.04
   1  -6  -8   95.03    1.19
  -1  -6  -8   90.72    1.24
   1  -6   8   92.03    1.64
   1  -6  -8   94.07    1.44
  -1   6  -8   94.06    1.59
   1   6  -8   94.03    1.49
  -1  -6  -8   90.47    1.68
   1  -6  -8   94.74    1.51
   1  -6  -8   91.68    1.25
  -1  -6  -8   91.47    1.22
   1   6   8   93.35    1.74
  -1   6   8   97.09    1.68
   1   6  -8   94.26    1.78
  -1  -6  -8   95.17    1.48
   1   6  -8   94.63    1.70
   1  -6  -8   96.05    1.52
  -1   6  -8   93.16    1.38
  -1   6  -8   94.18    1.11
  -1  -6  -8   94.19    1.46
   4  -1  -9  387.96    2.82
   4  -1  -9  401.05    2.90
  -4  -1  -9  388.92    2.53
   4   1  -9  389.95    3.01
   4   1  -9  369.83    2.96
   4   1  -9  383.99    3.46
  -4  -1  -9  393.60    3.24
   4  -1  -9  389.11    2.83
  -4   1  -9  396.07    2.98
  -4  -1  -9  390.75    3.14
   4   1  -9  393.18    2.55
  -4  -1  -9  369.92    2.75
   4  -1  -9  398.02    3.29
   4  -1  -9  385.37    2.54
  -4   1  -9  383.79    2.56
   4  -1  -9  390.65    2.90
  -4   1  -9  373.35    2.37
  -4  -1  -9  390.26    2.69
   4   1  -9  377.20    2.63
  -6   2  -7  604.40    3.35
   6   2  -7  590.67    4.30
   6  -2  -7  621.09    3.96
   6   2  -7  600.65    3.94
  -6  -2  -7  621.07    3.77
   6   2  -7  632.53    3.93
  -6   2  -7  619.86    3.97
   6  -2  -7  591.55    3.17
   6   2  -7  607.18    3.45
  -6  -2  -7  570.05    4.49
   6  -2  -7  598.78    3.21
  -6  -2  -7  619.81    3.97
   6  -2  -7  630.71    3.73
   6   2  -7  628.61    4.11
   6   2  -7  638.01    4.78
  -6  -2  -7  606.18    3.15
  -6   2  -7  638.19    4.10
  -6  -2  -7  602.73    4.15
  -6   4  -6  444.94    3.19
   6  -4  -6  441.17    3.17
  -6  -4  -6  463.46    4.07
   6  -4  -6  432.06    2.65
  -6  -4  -6  447.07    3.63
   6   4  -6  438.05    3.53
  -6  -4  -6  430.28    4.02
  -6   4  -6  439.42    2.64
   6   4  -6  446.03    3.42
  -6   4  -6  433.48    2.85
   6   4  -6  442.72    3.68
  -6   4  -6  428.96    2.85
   6   4  -6  418.01    3.86
  -6  -4  -6  453.04    3.00
   6   4  -6  439.24    3.13
  -6   4   6  429.74    2.64
   6   4  -6  449.15    4.45
  -2   0 -10    0.57    0.28
   2   0 -10    0.16    0.32
  -2   0 -10    1.23    0.32
  -2   0 -10    0.52    0.24
  -2   0 -10    1.47    0.27
   2   0 -10    0.52    0.31
   2   0 -10    0.70    0.30
   2   0 -10    0.25    0.28
  -2   0 -10    0.38    0.33
   1  -2 -10  216.32    2.22
  -1   2 -10  197.14    1.90
   1   2 -10  210.33    2.07
  -1  -2 -10  205.19    1.85
  -1  -2 -10  197.06    2.06
  -1  -2 -10  199.24    1.94
  -1  -2 -10  207.68    1.92
   1   2 -10  206.34    2.55
   1   2 -10  206.04    1.97
  -1  -2 -10  195.28    2.08
  -1   2 -10  203.92    1.98
  -1   2 -10  201.29    1.98
   1  -2 -10  209.70    1.90
   1  -2 -10  209.72    1.98
  -1   2 -10  213.83    2.49
   1  -2 -10  199.43    2.06
  -1   2 -10  198.04    2.04
   1  -2 -10  202.73    1.93
   1   2 -10  202.93    2.23
  -1   2 -10  207.73    2.17
  -3   9  -2  245.72    2.39
   3   9   2  246.18    3.42
  -3  -9   2  258.50    2.61
   3   9  -2  255.15    2.85
   3  -9   2  250.25    2.65
   3  -9  -2  250.25    2.49
  -3  -9   2  260.82    2.70
  -3  -9  -2  246.70    3.07
   3  -9  -2  251.94    2.18
  -3  -9  -2  257.46    2.42
  -3   9   2  244.94    2.47
   3   9   2  245.03    2.46
   3  -9  -2  256.70    2.43
  -3   9   2  260.03    2.44
  -3   9  -2  259.03    2.55
   7  -3  -5   81.23    1.28
  -7  -3  -5   79.72    1.27
  -7   3  -5   81.07    1.26
  -7  -3  -5   79.46    1.70
   7  -3  -5   76.78    1.34
   7   3  -5   79.44    1.57
  -7  -3  -5   76.30    1.46
   7   3  -5   80.70    1.48
  -7   3  -5   83.15    1.49
  -7   3  -5   85.07    1.49
   7   3  -5   78.34    1.87
  -7   3  -5   81.58    1.16
  -7  -3  -5   82.08    1.59
   7   3  -5   78.07    1.57
  -7  -3  -5   78.17    1.46
   7  -3  -5   83.73    1.46
   7  -3  -5   79.43    1.18
  -6   7   0  111.69    1.66
   6  -7   0  113.99    1.62
   6   7   0  112.92    1.88
  -6   7   0  122.06    1.44
  -6   7   0  117.28    1.45
  -6   7   0  107.04    1.40
  -6  -7   0  121.99    1.98
  -6  -7   0  122.85    1.88
   6   7   0  121.08    2.75
  -5   7   4  156.71    1.65
   5   7   4  155.01    2.01
  -5   7  -4  162.63    1.93
  -5   7  -4  161.91    1.71
   5  -7   4  155.85    1.93
   5   7  -4  154.43    2.51
  -5  -7  -4  157.72    2.07
  -5  -7  -4  155.75    1.61
  -5   7  -4  157.10    1.58
   5   7  -4  146.13    2.21
  -5   7   4  154.95    1.75
  -5  -7  -4  158.71    1.96
   5   7   4  157.96    2.79
   5   7  -4  167.84    3.21
  -5   7  -4  159.67    1.66
  -5  -7  -4  155.33    2.34
   5   7  -4  145.21    2.24
  -5  -7  -4  157.16    2.56
   5  -7  -4  156.33    1.64
   8   2  -3  230.68    2.48
   8  -2  -3  234.10    2.19
  -8   2  -3  230.49    2.10
  -8  -2  -3  230.90    2.38
  -8   2  -3  227.71    2.58
   8  -2  -3  234.62    2.10
   8  -2  -3  231.65    2.26
   8   2   3  222.57    2.92
   8  -2  -3  234.78    2.54
  -8  -2  -3  230.84    2.58
   8  -2   3  231.06    2.38
  -8   2   3  232.50    2.05
   8   2  -3  231.12    3.08
   8   2   3  239.80    2.31
  -8   2  -3  227.54    1.81
  -8  -2  -3  229.94    2.11
   8   2  -3  229.29    2.30
   0  -8  -6  149.87    1.67
   0   8  -6  152.45    2.01
   0   8   6  157.08    2.21
   0  -8   6  154.41    2.28
   0   8  -6  154.61    1.39
   0  -8  -6  150.03    2.11
  -1   9  -4    3.93    0.34
   1   9  -4    3.86    0.55
   1   9  -4    4.06    0.55
   1  -9  -4    5.43    0.54
  -1  -9  -4    4.35    0.52
  -1   9   4    5.20    0.47
  -1   9  -4    3.93    0.47
   1  -9   4    3.79    0.48
   1   9   4    6.73    0.58
   1  -9  -4    5.07    0.41
   1  -9  -4    4.89    0.44
  -1   9   4    4.72    0.51
  -1  -9   4    6.38    0.56
   1   9   4    5.02    0.50
   1  -9  -4    6.50    0.47
  -1  -9  -4    5.22    0.61
   1   9  -4    4.43    0.56
  -1   9  -4    4.37    0.52
  -5   8   0   45.11    0.86
  -5   8   0   42.47    0.80
  -5   8   0   43.92    0.95
   5   8   0   45.32    1.79
  -5   8   0   44.03    0.96
   5   8   0   42.99    1.18
  -5   8   0   43.29    0.96
  -5  -8   0   42.74    1.13
   5  -8   0   43.20    1.07
   8   3   2  750.67    5.78
   8   3   2  746.43    4.25
  -8  -3  -2  736.18    4.09
   8  -3  -2  739.37    3.85
   8  -3  -2  765.39    3.91
  -8  -3  -2  736.24    4.96
   8   3  -2  768.34    4.67
  -8   3   2  757.37    3.76
   8  -3   2  739.38    4.36
  -8  -3  -2  755.82    4.61
   8   3  -2  726.38    4.19
  -8   3  -2  766.31    3.62
   2  -1 -10   48.49    1.18
  -2  -1 -10   48.23    0.90
  -2  -1 -10   48.78    1.20
   2   1 -10   48.11    1.02
   2  -1 -10   48.82    1.09
  -2   1 -10   47.86    0.96
   2  -1 -10   49.67    1.03
  -2   1 -10   47.81    1.02
  -2   1 -10   46.91    0.97
   2  -1 -10   48.39    0.90
   2  -1 -10   46.64    1.03
  -2   1 -10   50.19    1.05
  -2  -1 -10   45.62    1.02
  -2  -1 -10   48.14    0.91
  -2  -1 -10   47.36    1.04
   2   1 -10   48.86    1.06
   2   1 -10   51.61    1.32
  -2  -1 -10   49.35    1.08
   2   1 -10   47.19    0.85
  -6   7   1   74.26    1.19
  -6   7  -1   76.62    1.17
  -6   7  -1   80.10    1.17
   6  -7  -1   78.26    1.39
   6   7  -1   79.56    2.24
  -6   7   1   77.72    1.17
  -6   7  -1   71.57    1.15
   6   7   1   78.81    2.24
   6   7  -1   72.24    1.55
  -6  -7  -1   79.82    1.66
  -6   7   1   74.76    1.17
  -6  -7  -1   77.46    1.51
   6  -7   1   69.21    1.29
  -6   7  -1   75.22    1.06
  -6  -7   1   75.77    1.52
  -6   7  -1   84.19    1.36
   6   7   1   74.30    1.49
  -7   0  -6   14.77    0.73
  -7   0  -6   13.24    0.67
  -7   0  -6   12.98    0.43
   7   0  -6   13.85    0.58
   7   0  -6   13.97    0.59
  -7   0  -6   14.18    0.60
  -7   0  -6   14.34    0.75
   7   0  -6   14.56    0.69
   7   0  -6   13.14    0.67
   7   0  -6   12.37    0.70
   5   8   1  266.50    4.03
  -5   8  -1  255.88    1.92
   5   8  -1  243.59    2.83
  -5   8   1  244.99    2.21
   5  -8   1  244.21    2.45
  -5   8   1  247.50    2.20
  -5  -8  -1  247.74    2.59
  -5   8  -1  243.22    2.29
  -5  -8   1  248.96    2.69
  -5   8  -1  250.84    1.96
  -5  -8   1  264.26    2.51
  -5   8   1  246.74    2.16
  -5   8  -1  246.36    2.17
   5  -8  -1  246.82    2.46
  -7   5  -3  229.32    1.92
   7   5   3  217.17    3.37
   7  -5  -3  231.74    2.06
   7  -5  -3  222.71    2.21
  -7   5  -3  224.56    1.98
  -7   5   3  231.79    2.05
   7   5  -3  221.44    2.67
  -7  -5  -3  214.43    2.79
  -7   5  -3  227.60    2.20
  -7   5   3  220.00    1.99
   7   5  -3  227.01    3.50
   7   5  -3  210.38    2.63
  -7  -5  -3  223.07    2.39
  -7  -5  -3  220.70    2.59
  -7   5  -3  219.99    1.82
  -1  -8   6   19.74    0.91
   1  -8   6   19.06    0.85
   1   8  -6   21.25    0.73
  -1  -8  -6   19.40    0.64
  -1   8  -6   22.66    0.59
  -1  -8  -6   20.07    0.87
   1   8  -6   19.49    0.89
  -1   8  -6   19.57    0.70
  -1   8   6   20.68    0.84
   1   8  -6   19.98    0.93
   1   8   6   19.71    0.86
   1  -8  -6   22.82    0.67
  -1   8  -6   20.21    0.84
  -1  -8  -6   19.51    0.59
   1  -8  -6   18.96    0.75
   1  -8  -6   20.43    0.80
  -1  -8  -6   19.89    0.88
   1   8  -6   19.02    0.84
   1  -8  -6   21.70    0.67
  -6   6  -4  258.96    2.13
  -6   6  -4  274.59    2.28
  -6  -6  -4  262.98    2.75
  -6   6  -4  277.59    2.13
   6  -6  -4  273.08    2.04
  -6   6  -4  272.89    2.38
  -6  -6  -4  268.48    3.17
   6   6  -4  274.32    2.61
  -6  -6  -4  254.34    2.49
  -6   6  -4  268.36    2.06
   6   6  -4  257.36    2.77
   6  -6  -4  263.14    2.45
   6  -6   4  265.17    2.31
   6   6   4  266.32    3.69
  -6   6   4  280.75    2.18
   6   6  -4  269.45    2.99
   6   6  -4  256.90    3.16
   6   6  -4  269.01    3.85
  -7   1  -6  112.70    1.57
   7   1  -6  111.98    1.52
   7   1  -6  108.96    1.74
  -7  -1  -6  112.04    2.00
  -7   1  -6  113.52    1.48
   7  -1  -6  109.01    1.62
   7   1  -6  111.55    1.65
   7  -1  -6  109.06    1.75
  -7  -1  -6  111.85    1.59
  -7   1  -6  116.35    1.90
  -7   1   6  111.48    1.32
  -7  -1  -6  112.29    1.31
   7  -1  -6  111.52    1.46
   7   1  -6  114.60    2.00
   7  -1  -6  108.02    1.68
  -7   1  -6  110.72    1.80
   7   1  -6  113.58    1.84
   3   8  -5  343.38    3.96
  -3  -8  -5  331.62    3.44
  -3   8   5  353.09    2.48
   3   8   5  327.49    3.14
  -3  -8  -5  340.68    2.53
  -3   8  -5  323.45    2.93
   3  -8  -5  340.04    2.38
  -3  -8  -5  337.26    3.61
   3  -8  -5  338.99    2.42
   3  -8   5  323.19    3.03
  -3  -8   5  349.11    3.45
  -3   8  -5  335.03    2.46
  -3   8  -5  334.89    2.37
   3  -8  -5  345.18    2.71
  -3   8   5  328.74    2.98
   3  -8  -5  342.44    2.78
   3   8  -5  341.79    3.42
  -3  -8  -5  330.62    3.03
   3   8  -5  346.74    3.51
  -3  -8  -5  347.68    2.67
   0  -5  -9  307.48    2.29
   0   5  -9  306.82    3.55
   0   5  -9  321.39    3.10
   0   5  -9  308.50    2.62
   0   5  -9  294.70    2.22
   0  -5  -9  332.00    2.81
   0  -5  -9  312.31    2.28
   0   5  -9  315.73    2.06
   0   5   9  316.40    3.06
   0   5  -9  307.71    2.77
   0  -5  -9  308.64    2.39
   0  -5  -9  306.82    2.40
   2   7  -7  280.77    3.04
  -2  -7  -7  290.42    3.15
   2  -7   7  285.31    2.89
  -2  -7  -7  285.98    2.16
   2   7  -7  288.29    3.67
  -2   7  -7  277.98    2.00
   2  -7  -7  289.14    2.51
  -2  -7  -7  280.19    2.24
  -2   7  -7  304.16    2.79
   2   7  -7  281.97    2.69
   2  -7  -7  262.54    2.11
   2  -7  -7  278.08    2.17
  -2   7  -7  280.58    2.78
   2   7   7  284.15    3.03
   2  -7  -7  268.92    2.45
  -2  -7  -7  289.02    2.84
  -2   7   7  282.23    2.80
  -4  -2  -9 1309.01    5.22
  -4  -2  -9 1219.53    5.92
  -4   2  -9 1222.42    4.25
   4  -2  -9 1259.66    5.38
   4   2  -9 1259.79    5.07
   4  -2  -9 1285.03    5.02
  -4  -2  -9 1289.68    4.66
  -4  -2  -9 1254.14    5.76
   4   2  -9 1261.90    5.48
   4   2  -9 1267.86    4.66
   4   2  -9 1210.62    6.34
   4   2  -9 1281.99    5.59
   4   2  -9 1257.40    5.80
  -4  -2  -9 1246.82    4.94
  -4   2  -9 1241.94    4.91
  -4  -2  -9 1229.81    5.96
   4  -2  -9 1283.41    5.14
  -4   2  -9 1218.39    4.52
  -4   2  -9 1238.54    5.09
   4  -2  -9 1225.21    4.85
  -4  -2  -9 1262.76    5.37
   4  -2  -9 1297.59    5.79
   8   0  -4 1068.53    5.14
   8   0  -4 1052.01    5.22
  -8   0  -4 1058.70    5.92
  -8   0  -4 1043.35    4.30
   8   0  -4 1044.65    4.67
  -8   0   4 1049.72    4.31
  -8   0  -4 1026.44    4.68
  -8   0  -4 1063.08    5.44
   8   0  -4 1056.93    5.86
   8   0   4 1004.78    4.37
   8   0   4  982.02    5.36
  -2   6  -8   36.40    0.83
   2  -6  -8   37.59    0.90
   2  -6  -8   31.46    0.79
  -2   6  -8   31.49    0.95
  -2   6  -8   31.78    0.93
  -2   6  -8   31.21    0.71
   2  -6  -8   30.79    0.93
   2   6  -8   30.88    0.93
  -2   6   8   31.66    0.97
   2   6  -8   30.00    1.03
  -2  -6  -8   32.38    0.78
  -2  -6  -8   30.49    0.72
   2  -6  -8   29.74    0.84
   2  -6  -8   30.94    0.77
   2  -6   8   29.44    0.93
  -2  -6  -8   30.16    0.88
   4  -8  -4   51.99    0.90
  -4   8  -4   54.04    1.01
   4  -8  -4   51.67    1.12
  -4   8   4   52.62    1.16
   4  -8   4   50.98    1.21
  -4   8  -4   53.99    1.21
   4   8   4   51.06    1.22
   4  -8  -4   53.22    1.08
  -4  -8  -4   52.49    1.33
  -4   8   4   52.74    1.02
  -4  -8  -4   54.64    1.18
   4   8  -4   58.06    1.83
  -4  -8  -4   54.26    1.15
  -4  -8  -4   53.44    1.53
   4   8  -4   54.27    1.41
  -4  -8  -4   52.12    1.47
   4   8   4   53.66    1.58
  -4  -8  -4   52.33    1.05
   0 -10   0   56.62    1.26
   0 -10   0   60.28    1.49
   0  10   0   60.20    1.56
   0  10   0   59.01    1.22
  -8   1   4   50.36    0.97
   8  -1  -4   53.05    1.31
   8  -1  -4   52.14    1.07
   8  -1  -4   58.18    1.26
   8  -1   4   48.19    1.18
   8   1  -4   51.69    1.45
   8   1  -4   51.57    1.09
  -8   1  -4   50.59    1.08
   8   1   4   50.72    1.37
   8  -1   4   49.42    1.04
  -8  -1  -4   48.62    1.15
  -8  -1  -4   53.62    0.95
  -8   1  -4   54.11    0.97
   8   1   4   53.76    1.07
  -8   1  -4   50.53    1.31
   8   1  -4   52.73    1.22
  -8  -1  -4   50.81    1.26
   8  -1  -4   54.84    1.19
  -8  -1  -4   49.40    1.35
  -8  -1   4   53.96    1.01
   8   1  -4   50.85    1.25
   1  -5  -9  112.00    1.36
   1   5  -9  113.84    1.69
  -1   5   9  117.00    1.81
  -1  -5  -9  112.78    1.37
  -1  -5  -9  111.12    1.76
   1   5  -9  114.36    1.41
  -1   5  -9  115.35    1.39
   1  -5  -9  117.02    1.47
   1  -5  -9  116.07    1.71
   1   5  -9  116.72    2.18
   1   5  -9  111.83    1.78
  -1  -5  -9  118.54    1.43
  -1  -5  -9  117.57    1.51
   1  -5   9  113.78    1.78
  -1  -5  -9  118.66    1.69
  -1   5  -9  116.48    1.82
  -1   5  -9  112.73    1.29
  -1   5  -9  115.46    1.68
   1  -5  -9  116.49    1.48
  -1   5  -9  113.93    1.55
  -1   5  -9  118.90    1.37
   1   5  -9  110.50    1.89
  -1  -5  -9  114.72    1.49
  -1   5  -9  114.74    1.31
   0  -3 -10  536.89    3.55
   0  -3 -10  523.75    3.07
   0  -3 -10  525.05    3.25
   0   3 -10  496.13    3.62
   0  -3 -10  522.39    3.01
   0   3 -10  541.57    4.37
   0   3 -10  535.89    3.27
   0   3 -10  500.20    3.27
   0  -3 -10  525.19    3.32
   0   3 -10  510.83    3.04
  -6   7   2  335.33    2.48
  -6   7   2  326.19    2.38
   6  -7   2  313.09    2.71
  -6  -7  -2  329.01    3.00
  -6  -7  -2  327.29    3.45
   6   7  -2  320.10    3.26
   6   7   2  344.39    4.58
  -6   7  -2  330.77    2.38
  -6   7  -2  333.05    2.38
   6  -7  -2  320.21    2.74
  -6   7  -2  335.99    2.29
  -6   7  -2  329.45    2.37
  -6   7  -2  326.77    2.63
  -5  -3  -8  480.94    3.88
  -5  -3  -8  476.59    3.79
   5   3  -8  474.17    3.06
  -5  -3  -8  494.36    2.95
   5   3  -8  474.23    3.49
   5  -3  -8  472.96    2.84
   5  -3  -8  486.73    3.10
   5  -3  -8  474.43    2.94
  -5  -3  -8  485.32    3.41
   5  -3  -8  494.87    3.55
  -5   3  -8  480.52    2.78
  -5   3  -8  492.12    3.32
  -5  -3  -8  482.72    3.06
  -5  -3  -8  483.17    4.14
   5   3  -8  447.26    3.96
   5   3  -8  489.35    3.05
   5   3  -8  465.32    3.66
  -5   3  -8  477.53    2.93
   5   3  -8  464.98    3.66
  -2   2 -10   19.77    0.70
   2  -2 -10   21.17    0.72
   2  -2 -10   21.66    0.79
   2   2 -10   21.53    0.72
  -2   2 -10   23.28    0.72
   2   2 -10   20.34    0.91
  -2  -2 -10   20.37    0.72
   2  -2 -10   20.29    0.68
  -2   2 -10   20.02    0.65
   2  -2 -10   20.91    0.79
   2  -2 -10   20.22    0.69
   2   2 -10   20.43    0.76
  -2  -2 -10   20.15    0.73
  -2   2 -10   20.98    0.59
   2  -2 -10   23.80    0.68
  -2  -2 -10   19.79    0.66
   2   2 -10   20.04    0.66
  -2  -2 -10   20.40    0.59
  -2   2 -10   20.28    0.71
  -2  -2 -10   21.09    0.76
  -2   2 -10   20.18    0.68
  -8  -4   0    1.68    0.38
   8   4   0    1.73    0.47
   8   4   0    3.46    0.71
  -8  -4   0    3.46    0.45
   8  -4   0    2.13    0.32
  -8  -4   0    3.69    0.43
  -5   8   2    1.13    0.31
   5  -8  -2    0.70    0.23
  -5   8  -2    0.85    0.27
  -5  -8  -2    8.11    0.55
   5   8  -2    0.57    0.42
   5  -8  -2    1.45    0.34
  -5   8  -2    0.49    0.28
  -5  -8   2    0.33    0.33
  -5  -8   2    1.03    0.35
  -5   8  -2    0.36    0.33
   5  -8   2    0.48    0.33
  -5   8  -2    1.05    0.30
  -5  -8  -2    6.20    0.54
  -5   8   2    0.43    0.28
   5   8   2    0.73    0.26
   5   8   2    0.29    0.57
  -5   8  -2    0.49    0.20
   7  -6   0  155.25    1.85
  -7   6   0  155.95    1.55
   7   6   0  153.84    2.20
  -7  -6   0  158.09    2.35
  -7   6   0  162.03    1.74
   7   6   0  152.28    3.09
  -2   9   4  402.33    3.37
  -2   9  -4  393.77    3.15
  -2   9  -4  414.06    3.42
   2  -9  -4  401.63    2.79
  -2  -9   4  414.06    3.74
   2  -9  -4  401.27    3.30
   2  -9  -4  413.03    2.99
  -2  -9  -4  406.74    2.78
   2   9   4  389.82    3.37
   2  -9  -4  396.83    2.74
   2   9   4  413.54    3.98
  -2  -9  -4  397.28    2.97
  -2  -9  -4  413.57    3.87
   2  -9   4  391.99    3.46
  -2   9   4  427.68    3.10
   2   9  -4  411.76    3.71
   2   9  -4  397.26    4.16
  -2   9  -4  398.34    2.63
   0  10  -1  675.61    5.00
   0 -10   1  718.21    4.55
   0 -10   1  712.39    4.97
   0  10  -1  719.54    3.90
   0 -10  -1  748.51    4.34
   0  10  -1  745.16    4.44
   0 -10  -1  708.39    4.93
   0  10   1  785.81    5.37
   0  10   1  709.54    4.30
  -3   9   3  565.38    3.53
   3   9  -3  564.91    5.34
   3  -9   3  550.14    3.95
  -3   9   3  551.44    3.77
   3  -9  -3  560.84    3.63
  -3   9  -3  574.93    3.85
   3  -9  -3  559.26    3.17
  -3   9  -3  516.84    3.11
   3  -9  -3  554.88    3.67
  -3  -9   3  595.69    4.35
   3   9   3  553.67    5.00
  -3   9  -3  581.15    3.60
  -3  -9  -3  558.23    3.46
   3   9   3  538.78    3.79
  -6  -3  -7   30.94    1.04
  -6  -3  -7   29.14    1.02
  -6  -3  -7   30.07    1.00
   6   3  -7   30.93    1.09
   6   3  -7   31.35    1.00
   6  -3  -7   32.80    0.78
   6   3  -7   32.87    0.87
   6  -3  -7   31.35    0.75
   6  -3  -7   30.75    0.85
  -6  -3  -7   30.10    0.79
  -6   3  -7   30.32    0.78
  -6   3  -7   31.88    0.92
  -6  -3  -7   32.98    0.82
   6   3  -7   31.37    1.19
   6   3  -7   31.15    0.96
  -6  -3  -7   30.52    1.12
   6   3  -7   32.88    1.06
   1 -10   0    3.42    0.43
  -1  10   0    4.24    0.42
   1 -10   0    4.34    0.49
   1  10   0    5.09    0.47
  -1 -10   0    3.06    0.56
  -1  10   0    3.74    0.41
  -1 -10   0    3.30    0.44
  -8   4  -1  167.12    1.95
   8  -4  -1  177.52    1.89
   8   4   1  173.94    2.23
   8   4  -1  170.90    2.31
  -8   4   1  174.80    1.85
  -8  -4  -1  181.66    2.27
  -8   4  -1  175.34    1.69
  -8  -4   1  183.29    2.25
  -8  -4  -1  169.96    2.42
   8   4   1  174.82    3.07
  -8  -4   1  179.99    2.42
  -8  -4  -1  172.16    2.13
  -8   4  -1  173.01    1.82
  -8   4   1  179.28    1.89
   8  -4  -1  186.24    1.96
   1   3 -10   91.90    1.29
  -1  -3 -10  101.67    1.50
  -1  -3 -10   99.43    1.37
  -1  -3 -10   99.79    1.50
   1  -3 -10  101.58    1.39
   1   3 -10   96.32    1.91
   1  -3 -10   99.26    1.46
  -1   3 -10   96.61    1.37
  -1   3 -10  100.77    1.43
  -1   3 -10   95.52    1.41
   1  -3 -10   98.64    1.39
  -1   3 -10   95.61    1.29
   1  -3 -10  100.75    1.62
  -1   3 -10   98.46    1.60
   1   3 -10   96.39    1.41
  -1  -3 -10  105.80    1.58
   1   3 -10   98.38    1.52
  -1  -3 -10  105.56    1.34
   1   3 -10   95.71    1.67
   7  -2  -6  234.56    2.07
  -7  -2  -6  238.77    2.75
  -7   2  -6  234.59    2.20
   7   2  -6  239.87    2.47
  -7  -2  -6  236.50    2.43
  -7   2  -6  239.98    2.57
  -7  -2  -6  247.21    3.04
   7   2  -6  230.69    2.61
   7  -2  -6  237.24    2.29
   7   2  -6  243.98    3.10
   7  -2  -6  241.14    2.50
  -7  -2  -6  238.07    2.03
   7   2  -6  224.29    2.36
  -7   2  -6  236.11    2.65
  -7  -2  -6  236.75    2.76
   7  -2  -6  242.73    2.50
  -7   2   6  245.51    2.02
  -7   2  -6  239.38    2.10
   7   2  -6  225.65    2.70
  -7  -6   1  279.56    3.03
  -7   6  -1  274.34    2.21
  -7   6  -1  271.48    2.04
  -7   6   1  290.10    2.29
   7   6   1  255.97    2.75
  -7  -6  -1  278.19    3.17
   7  -6  -1  275.56    2.46
  -7   6  -1  281.59    2.30
   7   6  -1  273.43    4.06
  -7   6   1  277.81    2.02
   7   6   1  269.93    4.02
  -7   6  -1  289.73    2.16
  -7   6   1  285.69    2.28
   7   6  -1  264.13    2.95
   7  -6   1  276.42    2.47
  -3  -4  -9  201.99    2.42
  -3  -4  -9  202.87    1.67
   3   4  -9  202.27    1.82
  -3  -4  -9  204.99    2.12
   3   4  -9  200.02    1.95
   3   4  -9  196.52    2.50
  -3  -4  -9  209.62    1.94
  -3   4  -9  204.99    1.99
  -3   4  -9  198.50    1.98
   3  -4  -9  216.38    2.06
   3  -4  -9  207.24    1.91
  -3  -4  -9  205.88    2.36
   3  -4  -9  202.61    1.93
   3   4  -9  196.98    2.76
   3   4  -9  199.39    2.36
   3  -4  -9  199.10    2.26
  -3   4  -9  210.77    1.87
   3  -4  -9  226.34    2.33
  -3   4  -9  211.61    1.91
   3  -4  -9  208.68    1.96
   8   3  -3  337.63    3.15
  -8  -3  -3  355.07    3.28
  -8   3  -3  355.62    2.98
  -8   3  -3  344.86    2.53
  -8  -3  -3  361.83    2.83
   8   3  -3  340.28    2.91
   8  -3   3  336.21    2.90
   8   3  -3  329.71    3.94
  -8  -3  -3  348.03    3.55
   8   3   3  357.20    2.91
  -8   3  -3  344.18    3.14
  -8   3   3  360.09    2.62
   8   3  -3  351.96    3.26
   8  -3  -3  359.60    3.16
   8  -3  -3  353.66    2.52
   8  -3  -3  367.30    2.78
   8  -3  -3  340.93    2.72
   8   3   3  343.52    3.93
  -8   3  -3  344.31    2.22
  -4  -6  -7  867.73    5.79
   4  -6  -7  894.35    3.92
  -4   6  -7  891.76    3.84
  -4  -6  -7  861.80    5.00
   4   6  -7  912.45    6.18
   4  -6  -7  904.17    4.36
  -4  -6  -7  877.26    4.72
   4  -6   7  894.69    4.59
   4   6  -7  852.88    5.47
   4  -6  -7  900.45    4.10
  -4  -6  -7  880.32    3.44
  -4  -6  -7  890.69    5.47
  -4  -6  -7  892.67    4.20
   4   6  -7  863.59    4.15
   4   6  -7  893.21    6.19
   4   6  -7  915.45    5.00
   4  -6  -7  885.04    3.77
  -5  -6  -6   16.25    0.75
   5  -6  -6   15.19    0.52
  -5  -6  -6   18.66    0.80
   5  -6  -6   15.63    0.63
   5   6  -6   16.77    0.84
   5  -6  -6   15.70    0.55
  -5  -6  -6   15.99    0.67
  -5   6  -6   15.96    0.63
  -5  -6  -6   15.36    0.82
   5   6  -6   16.19    0.66
   5   6  -6   18.28    1.11
  -5   6  -6   17.08    0.70
   5   6  -6   16.53    0.92
  -5  -6  -6   16.20    0.90
  -5   6  -6   16.19    0.57
  -5   6   6   15.59    0.54
  -2  -8   6   18.01    0.86
  -2   8  -6   17.67    0.61
   2   8  -6   16.53    0.87
   2  -8  -6   18.33    0.62
   2   8  -6   18.35    0.73
  -2  -8  -6   17.39    0.61
   2  -8  -6   19.57    0.68
   2  -8   6   18.34    0.83
   2  -8  -6   18.79    0.71
   2  -8  -6   17.85    0.74
  -2  -8  -6   17.17    0.63
  -2  -8  -6   17.92    0.89
   2   8  -6   18.33    0.91
  -2   8   6   17.75    0.79
  -2  -8  -6   19.46    0.87
   4   9   0  397.77    4.76
  -4   9   0  395.86    2.84
   4   9   0  370.41    3.35
  -4  -9   0  401.17    3.29
  -4   9   0  380.52    2.86
   4  -9   0  380.36    3.16
  -4   9   0  401.44    2.97
  -4  -9   0  398.45    2.97
   1 -10   1   52.01    1.28
  -1 -10   1   53.77    1.26
   1 -10  -1   54.10    1.34
  -1 -10   1   52.64    1.43
  -1  10  -1   51.45    1.11
   1 -10   1   55.33    1.31
  -1 -10  -1   51.65    1.45
   1  10  -1   55.11    1.10
   1 -10  -1   52.45    1.20
   1  10  -1   55.37    1.65
   1  10   1   52.52    1.19
  -1  10  -1   52.77    1.21
  -1  10   1   54.46    1.36
   1  10  -1   53.08    1.25
   1  10   1   52.97    1.60
  -1 -10  -1   52.69    1.16
   5   5  -7  158.99    2.54
   5  -5  -7  160.45    1.93
   5  -5  -7  162.03    1.61
   5  -5  -7  163.23    1.66
  -5   5  -7  156.71    1.80
   5   5  -7  161.75    1.87
  -5  -5  -7  159.10    2.19
  -5  -5  -7  158.09    2.46
   5   5  -7  165.56    2.14
   5   5  -7  168.83    2.80
   5   5  -7  163.67    2.34
  -5  -5  -7  165.80    2.51
   5   5  -7  160.62    2.35
  -4  -7  -6  184.18    2.73
   4   7   6  177.31    2.37
  -4   7  -6  177.63    1.57
   4   7  -6  176.68    2.92
  -4   7  -6  179.10    1.73
   4  -7  -6  181.31    2.01
  -4   7   6  187.54    2.10
   4  -7  -6  180.70    1.91
   4   7  -6  174.77    2.51
  -4  -7  -6  175.53    2.40
  -4  -7  -6  179.16    2.46
   4   7  -6  181.24    2.27
   4   7  -6  184.37    1.96
  -4  -7  -6  177.97    1.94
   4   7  -6  186.91    2.91
  -4  -7  -6  176.72    1.69
  -4  -7  -6  180.83    2.27
   4  -7  -6  178.78    1.68
   4  -7  -6  182.54    1.75
  -4   7  -6  184.50    1.86
   4  -7   6  179.70    2.19
  -4   9   1  224.84    2.22
   4   9  -1  233.43    3.75
  -4  -9  -1  231.77    3.07
  -4  -9  -1  223.12    2.41
   4   9   1  225.94    3.56
  -4   9  -1  222.55    2.18
  -4  -9   1  231.01    2.53
  -4   9  -1  221.46    2.22
   4  -9   1  223.57    2.48
   4   9   1  229.77    2.22
  -4   9   1  230.72    2.05
  -4   9   1  232.99    2.28
   4   9  -1  231.14    2.73
  -3   0 -10  107.53    1.35
   3   0 -10  102.06    1.49
   3   0 -10  102.10    1.79
   3   0 -10  102.39    1.30
  -3   0 -10  104.77    1.62
  -3   0 -10  106.80    1.56
   3   0 -10  105.50    1.57
  -3   0 -10  102.30    1.36
  -3   0 -10  109.06    1.57
   3   0 -10  101.59    1.55
   3   0 -10  100.18    1.49
  -8  -2  -4  127.26    1.83
   8  -2  -4  125.24    1.56
   8   2  -4  128.80    2.00
  -8  -2  -4  128.79    1.56
  -8   2   4  129.56    1.56
   8   2  -4  125.38    1.73
   8  -2   4  122.91    1.75
   8   2  -4  126.24    2.31
   8  -2  -4  129.57    1.76
   8  -2  -4  127.64    1.91
  -8   2  -4  126.39    1.44
  -8   2  -4  130.18    2.04
  -8  -2  -4  123.23    1.99
   8   2   4  121.63    2.20
   8   2   4  128.62    1.69
  -8   2  -4  127.80    1.89
  -8   2  -4  126.80    1.61
   8  -2  -4  131.16    1.78
   7   4  -5  180.52    2.57
   7  -4  -5  179.81    1.75
  -7   4  -5  174.79    1.84
   7  -4  -5  186.43    2.17
   7  -4  -5  180.20    1.83
  -7   4  -5  174.37    1.72
   7   4  -5  168.16    2.12
  -7  -4  -5  176.00    2.00
   7   4  -5  161.46    2.01
   7   4  -5  175.23    2.19
   7   4  -5  172.50    2.92
  -7  -4  -5  180.44    2.66
   7  -4  -5  179.97    2.11
  -7   4  -5  180.11    2.11
  -7  -4  -5  183.43    2.66
  -7  -4  -5  179.42    2.39
   0  10   2   46.86    1.20
   0 -10   2   45.68    1.22
   0  10  -2   43.76    1.35
   0  10   2   48.10    1.38
   0  10  -2   47.66    1.23
   0 -10   2   46.20    1.29
   0 -10  -2   47.82    1.09
   0  10  -2   45.79    0.99
   0  -9   5  270.27    3.05
   0   9  -5  300.20    3.16
   0  -9  -5  293.13    3.07
   0  -9  -5  285.23    2.86
   0   9   5  285.34    2.98
   0   9  -5  278.70    1.98
   0  -9  -5  307.86    2.29
   0  -9  -5  290.01    2.46
   0   9  -5  269.22    2.94
   0   9  -5  273.31    2.91
   0   9   5  298.35    2.78
   4  -3  -9  168.68    1.81
  -4   3  -9  168.74    1.62
  -4   3  -9  171.56    1.64
   4   3  -9  168.28    2.12
   4   3  -9  177.62    2.29
   4   3  -9  163.46    1.84
   4   3  -9  159.29    2.21
  -4  -3  -9  173.95    2.34
   4  -3  -9  173.11    1.75
   4  -3  -9  171.92    1.82
  -4   3  -9  170.10    1.79
  -4  -3  -9  153.36    1.67
  -4  -3  -9  171.22    2.20
  -4  -3  -9  170.12    2.21
   4   3  -9  152.22    2.41
   4   3  -9  165.00    1.73
   4  -3  -9  175.59    1.93
  -4   3  -9  168.62    1.72
  -4  -3  -9  167.93    1.92
   4  -3  -9  171.89    2.08
   3  -1 -10   80.25    1.33
  -3  -1 -10   81.29    1.42
   3   1 -10   77.56    1.42
  -3  -1 -10   85.81    1.26
  -3  -1 -10   80.89    1.37
   3   1 -10   80.78    1.31
  -3   1 -10   88.64    1.36
   3   1 -10   81.08    1.41
  -3  -1 -10   82.61    1.57
   3  -1 -10   83.53    1.21
   3  -1 -10   81.03    1.38
   3  -1 -10   87.16    1.38
  -3   1 -10   83.39    1.18
   3   1 -10   80.51    1.65
  -3   1 -10   84.51    1.23
  -3   1 -10   87.60    1.43
   3  -1 -10   84.54    1.42
   3   1 -10   81.91    1.16
   3  -1 -10   91.55    1.68
   2  -5  -9  191.19    1.88
   2  -5  -9  202.48    2.05
   2  -5  -9  190.57    1.79
   2  -5  -9  185.46    2.21
  -2   5  -9  182.22    1.86
  -2   5  -9  184.77    2.06
  -2  -5  -9  189.22    1.94
   2   5  -9  179.81    1.79
  -2  -5  -9  181.46    1.70
   2   5  -9  182.01    2.18
  -2   5  -9  181.58    1.79
  -2  -5  -9  178.32    2.32
  -2   5  -9  184.23    1.73
   2  -5  -9  190.63    1.97
   2  -5  -9  199.08    1.93
  -2  -5  -9  185.19    1.84
  -2  -5  -9  188.55    2.09
  -2   5  -9  175.64    1.67
  -2  -5  -9  179.14    1.82
   2  -5  -9  184.18    1.85
   2   5  -9  172.61    2.25
   2   5  -9  191.30    2.87
  -2   5   9  193.00    2.24
   2   5  -9  165.61    2.36
  -2   5  -9  190.21    2.21
   8   4  -2  149.39    2.88
   8   4  -2  154.30    2.22
  -8   4   2  158.53    1.79
  -8   4  -2  151.42    1.71
   8   4   2  160.57    2.12
  -8   4   2  156.03    1.80
  -8   4  -2  166.27    1.70
  -8  -4  -2  160.21    2.20
  -8  -4  -2  155.74    1.99
   8   4  -2  150.76    2.01
  -8  -4  -2  154.44    2.38
   8   4   2  162.78    2.94
  -8  -4   2  159.09    2.16
  -8   4  -2  159.66    1.49
  -8   4  -2  162.31    1.94
   8  -4  -2  161.41    1.83
   8  -4  -2  146.89    1.72
  -7   5   4  134.13    1.57
   7   5   4  129.43    2.58
  -7  -5  -4  134.81    2.09
   7  -5  -4  136.33    1.58
  -7  -5  -4  134.50    1.83
   7  -5  -4  132.15    1.44
  -7   5  -4  134.34    1.60
  -7   5  -4  138.15    1.78
  -7   5  -4  134.52    1.49
   7   5  -4  138.20    2.17
   7   5  -4  132.69    2.23
  -7   5  -4  135.95    1.48
   7   5  -4  134.19    2.75
  -7  -5  -4  132.48    2.29
  -7   6  -2  256.00    2.11
   7  -6  -2  248.39    2.42
  -7   6  -2  244.38    2.21
   7   6  -2  234.60    2.79
  -7   6  -2  240.99    3.05
  -7   6  -2  243.70    2.06
  -7   6  -2  240.53    1.96
  -7  -6  -2  242.33    3.01
   7  -6   2  240.44    2.28
  -7  -6  -2  241.19    2.61
   7   6   2  250.06    3.79
  -7   6   2  247.47    2.16
  -7  -6   2  246.68    2.82
  -4   5  -8   52.26    1.00
   4  -5  -8   50.62    0.96
   4   5  -8   45.72    1.32
   4   5  -8   50.67    1.39
  -4   5  -8   52.43    0.98
  -4  -5  -8   50.25    1.05
  -4  -5  -8   50.43    0.82
  -4  -5  -8   49.13    1.01
   4   5  -8   47.86    0.95
  -4  -5  -8   47.61    1.35
  -4  -5  -8   50.79    1.25
   4  -5  -8   51.60    0.99
   4   5  -8   46.01    0.96
   4   5  -8   46.22    1.46
  -4  -5  -8   49.69    1.34
   4  -5  -8   51.20    1.09
   4  -5  -8   49.49    0.98
  -6  -7  -3  277.83    3.26
   6  -7  -3  266.48    2.54
   6   7  -3  264.10    3.04
  -6   7  -3  287.34    2.19
   6   7  -3  269.84    2.85
  -6  -7  -3  276.41    2.75
  -6   7  -3  274.13    2.21
   6  -7   3  278.40    2.53
  -6   7   3  286.88    2.31
   6   7   3  297.90    4.25
  -6   7  -3  273.08    2.15
  -6   7  -3  287.06    2.23
  -6  -7  -3  289.20    2.78
  -6   7  -3  275.85    2.46
   6   7  -3  271.97    3.27
   6   7  -3  287.00    4.25
   6   7   3  285.81    2.55
  -6   7   3  279.64    2.22
  -5  -7  -5   22.00    0.96
   5  -7  -5   23.54    0.62
   5   7  -5   22.53    1.10
   5  -7   5   24.54    0.84
  -5   7  -5   24.11    0.64
  -5   7  -5   22.22    0.71
   5   7   5   24.20    0.90
   5  -7  -5   24.01    0.69
  -5  -7  -5   22.94    0.87
  -5  -7  -5   22.75    0.98
  -5  -7  -5   23.24    0.81
   5   7  -5   25.40    1.34
  -5  -7  -5   23.98    0.64
   5   7  -5   22.99    0.97
  -5   7  -5   23.31    0.70
   5  -7  -5   23.98    0.62
  -5  -7  -5   22.91    1.09
   5  -7  -5   23.50    0.80
   5   7  -5   23.46    1.00
  -5   7   5   23.46    0.68
  -5   7   5   23.12    0.74
   1  10   2 1445.02    7.66
  -1 -10  -2 1326.88    6.36
  -1 -10  -2 1421.86    5.54
   1  10  -2 1409.06    5.10
  -1 -10  -2 1393.60    7.19
   1  10   2 1360.84    6.12
   1 -10  -2 1402.73    5.74
  -1  10   2 1486.02    6.74
  -1  10  -2 1426.82    6.84
   1  10  -2 1374.90    6.42
  -1 -10   2 1359.95    6.34
   1 -10   2 1349.62    6.40
  -1  10  -2 1371.97    5.31
   1 -10  -2 1425.89    5.85
  -1  10  -2 1428.36    6.29
   1 -10  -2 1393.65    6.71
   1  -9   5   90.48    1.78
   1  -9  -5   92.78    1.56
   1   9  -5   96.62    1.88
  -1   9   5   94.51    1.48
  -1  -9  -5   88.68    1.75
   1   9  -5   91.80    1.88
  -1   9  -5   89.14    1.70
   1  -9  -5   97.50    1.39
   1   9   5   97.47    1.71
  -1   9  -5   93.47    1.22
   1  -9  -5   93.71    1.38
   1  -9  -5   90.44    1.68
   1   9  -5   86.43    1.76
  -1   9   5   88.75    1.68
  -1  -9  -5   84.05    1.73
  -1   9  -5   84.33    1.51
   5   8  -3  212.23    2.67
  -5   8  -3  217.54    2.24
   5  -8   3  212.85    2.36
  -5   8  -3  223.07    1.99
   5  -8  -3  210.21    1.89
   5   8   3  218.76    3.46
  -5  -8  -3  223.05    3.08
  -5   8   3  213.28    2.15
  -5  -8  -3  221.33    2.43
   5   8  -3  228.23    2.81
  -5  -8  -3  229.37    2.88
  -5   8   3  224.38    2.06
  -5   8  -3  226.84    2.04
   5   8   3  229.21    2.38
  -5  -8  -3  216.62    2.10
  -5  -8   3  232.01    2.66
  -5   8  -3  228.17    2.04
   5   8  -3  233.57    3.85
   2  10   0    1.64    0.60
  -2 -10   0    1.67    0.37
   2  10   0    2.03    0.34
  -2  10   0    1.67    0.36
   2 -10   0    2.48    0.40
   2 -10   0    1.73    0.38
  -6  -5  -6  118.17    2.21
  -6   5  -6  119.56    1.64
   6  -5  -6  115.95    1.39
   6   5  -6  116.85    1.86
  -6  -5  -6  112.58    2.13
  -6   5   6  115.72    1.39
   6   5  -6  116.68    2.41
   6   5  -6  117.20    1.69
  -6  -5  -6  115.58    1.90
   6   5  -6  117.49    2.02
   6   5  -6  116.60    1.93
  -6   5  -6  119.97    1.43
  -6   5  -6  114.22    1.56
   6   5  -6  116.43    2.18
   2   3 -10   57.75    1.03
  -2  -3 -10   55.45    1.16
   2   3 -10   57.96    1.53
  -2   3 -10   58.93    0.94
   2  -3 -10   60.59    1.16
  -2   3 -10   58.53    1.12
  -2  -3 -10   57.70    1.19
  -2   3 -10   59.28    1.21
   2   3 -10   57.52    1.11
  -2  -3 -10   56.83    1.16
  -2  -3 -10   59.24    0.99
   2  -3 -10   56.01    1.08
   2  -3 -10   61.16    1.25
  -2   3 -10   58.73    1.11
   2  -3 -10   62.57    1.11
  -2   3 -10   56.01    1.05
  -2  -3 -10   57.12    1.06
  -2   3 -10   56.67    1.06
   2  -3 -10   56.83    1.07
   3   7  -7  164.32    2.47
  -3   7  -7  154.97    2.03
   3   7  -7  156.30    2.11
  -3  -7  -7  160.39    2.16
  -3   7  -7  158.27    1.62
   3  -7  -7  163.70    1.81
   3  -7  -7  150.44    1.70
  -3  -7  -7  162.92    1.62
  -3   7   7  162.86    2.08
   3   7  -7  154.86    2.42
   3  -7  -7  162.69    1.68
   3  -7  -7  163.99    1.88
  -3  -7  -7  161.94    2.49
   3   7  -7  155.68    2.33
   3   7  -7  170.23    2.82
  -3  -7  -7  163.33    1.81
  -3   7  -7  161.70    1.75
   3  -7   7  150.57    2.05
   4  -9  -2   90.83    1.35
  -4  -9   2  100.11    1.72
  -4   9  -2   98.85    1.56
  -4   9  -2   97.67    1.42
   4   9  -2   96.32    1.84
  -4  -9  -2   91.57    1.55
  -4   9   2   93.68    1.43
  -4   9   2   92.47    1.51
  -4  -9  -2   94.73    2.05
   4  -9   2   95.60    1.67
  -4  -9   2   95.55    1.68
   4  -9  -2   92.38    1.24
   4   9   2   98.33    2.34
   4   9   2   93.42    1.51
  -4   9  -2   95.52    1.45
  -6   0  -8  171.18    2.25
  -6   0  -8  160.50    1.96
  -6   0  -8  170.34    2.40
   6   0  -8  167.55    2.28
  -6   0  -8  162.94    1.90
   6   0  -8  165.35    1.99
   6   0  -8  166.28    2.01
   6   0  -8  162.36    1.94
  -6   0  -8  167.28    1.56
  -2 -10  -1  136.29    2.40
   2  10  -1  139.00    2.66
   2  10  -1  144.25    2.08
  -2 -10  -1  135.29    2.14
  -2 -10  -1  139.72    1.80
  -2  10  -1  135.88    1.77
  -2  10   1  149.33    2.11
  -2  10   1  126.48    1.83
   2  10   1  136.82    1.88
   2 -10  -1  134.93    1.92
   2  10  -1  138.41    1.68
   2 -10  -1  139.54    1.81
   2  10   1  138.70    2.60
   2 -10  -1  134.25    1.93
  -2 -10   1  137.83    1.99
   3  -6  -8   67.42    1.13
   3   6  -8   70.25    1.08
   3  -6  -8   66.25    1.38
  -3   6  -8   68.34    1.34
  -3   6  -8   67.20    1.14
   3  -6  -8   70.20    1.24
  -3   6   8   71.63    1.35
   3   6  -8   68.24    1.63
   3   6  -8   70.50    1.84
  -3  -6  -8   67.20    1.16
   3   6  -8   71.95    1.58
  -3  -6  -8   70.00    1.02
  -3  -6  -8   73.50    1.46
  -3  -6  -8   70.04    1.60
   3   6  -8   68.79    1.40
  -3  -6  -8   69.73    1.25
  -3  -6  -8   68.36    1.28
   3  -6   8   67.99    1.39
   3  -6  -8   71.18    1.21
  -3   6  -8   71.25    1.09
   6  -6  -5   47.64    0.87
   6   6  -5   47.82    1.36
  -6  -6  -5   46.46    1.26
  -6   6  -5   48.19    1.01
  -6   6   5   49.08    0.94
  -6  -6  -5   46.00    1.10
  -6   6  -5   49.00    1.00
  -6   6  -5   47.35    0.85
   6   6  -5   49.21    1.14
  -6  -6  -5   52.15    1.53
  -6   6  -5   47.06    0.94
   6   6  -5   45.62    1.43
   6   6  -5   45.87    1.67
  -6  -6  -5   46.92    1.23
   6   6  -5   49.74    1.30
  -6  -6  -5   45.00    1.36
  -7   3  -6   45.51    0.94
   7   3  -6   46.29    1.16
  -7  -3  -6   43.37    1.34
   7  -3  -6   44.27    1.09
   7   3  -6   44.51    1.25
  -7   3  -6   44.76    1.14
   7   3  -6   45.84    1.50
  -7  -3  -6   44.01    1.18
   7   3  -6   44.33    1.13
   7  -3  -6   45.60    0.94
  -7  -3  -6   45.86    1.27
  -7  -3  -6   44.45    1.30
  -7   3  -6   44.09    1.01
   7  -3  -6   43.59    1.09
   7   3  -6   42.08    1.25
  -7  -3  -6   44.91    0.96
   7  -3  -6   45.98    1.00
   5   0  -9  742.77    4.20
   5   0  -9  737.97    3.66
  -5   0  -9  757.47    4.67
   5   0  -9  752.47    4.08
  -5   0  -9  736.96    3.82
   5   0  -9  738.57    4.83
  -5   0  -9  753.62    4.29
  -5   0  -9  721.29    4.43
  -5   0  -9  735.84    3.39
   5   0  -9  740.75    4.18
  -6   1  -8  230.58    2.23
   6  -1  -8  238.30    2.27
  -6  -1  -8  237.82    2.36
  -6  -1  -8  238.19    1.95
  -6   1  -8  238.53    2.71
   6  -1  -8  225.39    2.06
  -6   1  -8  229.30    1.76
   6  -1  -8  235.57    2.29
  -6   1  -8  233.53    2.19
   6   1  -8  228.84    2.42
  -6  -1  -8  236.25    2.71
   6   1  -8  236.56    2.81
  -6  -1  -8  235.09    2.47
   6   1  -8  234.03    2.48
   6   1  -8  230.83    2.41
  -6   1  -8  234.83    2.59
   9   0   0    0.46    0.30
   9   0   0    1.50    0.50
   9   0   0    0.50    0.43
  -9   0   0    0.49    0.35
  -3   2 -10  493.79    2.82
   3   2 -10  520.12    4.34
   3   2 -10  506.36    2.87
   3  -2 -10  524.07    3.36
   3  -2 -10  516.07    3.76
  -3   2 -10  532.20    3.51
   3  -2 -10  490.87    3.19
   3  -2 -10  516.27    3.30
  -3   2 -10  513.55    2.98
   3  -2 -10  495.62    3.54
  -3   2 -10  504.99    3.24
   3  -2 -10  519.60    3.00
  -3   2 -10  502.09    3.31
  -3  -2 -10  513.03    3.26
   3   2 -10  485.81    3.21
   3   2 -10  502.55    3.74
  -3  -2 -10  520.22    2.76
  -3  -2 -10  490.54    3.36
   3   2 -10  514.87    3.11
   3   2 -10  491.67    3.53
  -3  -2 -10  504.61    3.61
   0  -4 -10   21.41    0.67
   0  -4 -10   20.91    0.72
   0   4 -10   21.00    0.64
   0   4 -10   19.72    0.66
   0  -4 -10   21.63    0.72
   0   4 -10   20.21    0.72
   0   4 -10   20.10    0.84
   0   4 -10   19.35    0.71
   0  -4 -10   21.89    0.62
   0   4 -10   20.81    0.98
   0  -4 -10   20.94    0.81
   0   7   8   77.68    1.62
   0   7  -8   78.28    1.36
   0  -7  -8   78.92    1.54
   0   7  -8   79.06    1.64
   0  -7  -8   79.32    1.13
   0  -7   8   76.18    1.64
   0   7  -8   76.24    1.57
   0  -7  -8   79.66    1.42
   0  -7  -8   81.38    1.43
  -8   0  -5   31.62    0.83
  -8   0   5   33.40    0.79
   8   0  -5   31.88    0.98
   8   0  -5   31.86    0.88
  -8   0  -5   34.34    0.99
   8   0   5   31.34    0.82
   8   0  -5   34.88    1.17
   8   0  -5   33.86    1.06
  -8   0  -5   34.23    1.15
   5   4  -8  154.77    2.08
  -5  -4  -8  150.83    1.74
   5   4  -8  149.89    1.78
  -5  -4  -8  134.52    2.07
  -5   4  -8  149.81    1.67
   5  -4  -8  147.53    1.65
   5  -4  -8  146.79    1.72
   5  -4  -8  150.07    1.96
   5   4  -8  140.93    2.37
   5   4  -8  149.79    2.19
   5   4  -8  148.22    2.22
  -5  -4  -8  145.15    2.24
  -5   4  -8  151.35    1.72
   3   9   4  125.89    2.32
  -3   9  -4  127.98    1.56
   3  -9  -4  128.42    1.77
  -3   9  -4  134.97    1.95
   3  -9  -4  131.10    1.56
   3  -9  -4  134.34    1.82
  -3  -9  -4  130.83    1.69
  -3   9   4  126.99    1.63
  -3   9   4  130.13    1.88
   3   9  -4  134.97    2.59
   3   9  -4  133.91    2.20
   3   9   4  127.65    1.94
  -3  -9   4  136.49    2.20
  -3  -9  -4  126.09    2.27
  -3   9  -4  135.59    1.73
   3   9  -4  136.34    2.27
  -3  -9  -4  126.36    1.69
   3  -9   4  130.97    2.03
  -5   1  -9  385.39    3.18
  -5  -1  -9  363.28    2.80
  -5  -1  -9  381.04    3.47
  -5  -1  -9  365.35    3.10
   5  -1  -9  357.44    2.84
   5  -1  -9  350.31    2.80
  -5   1  -9  380.85    3.13
  -5   1  -9  358.14    2.64
  -5  -1  -9  373.14    2.50
   5  -1  -9  359.15    2.84
   5   1  -9  360.27    3.05
  -5  -1  -9  366.88    2.85
   5   1  -9  358.42    3.06
  -5  -1  -9  376.69    3.26
   5   1  -9  367.60    2.62
   5  -1  -9  367.95    3.37
  -5   1  -9  358.25    2.32
  -5   1  -9  368.21    2.87
   4   8  -5  866.40    6.71
  -4  -8  -5  847.52    5.58
  -4  -8  -5  862.20    4.42
  -4   8   5  848.59    3.85
  -4   8   5  875.23    4.62
  -4   8  -5  835.94    4.74
  -4  -8  -5  866.88    4.82
   4  -8  -5  869.13    3.69
   4  -8  -5  870.48    3.66
  -4   8  -5  874.30    4.01
  -4   8  -5  874.28    3.78
   4   8   5  864.86    5.09
   4  -8  -5  841.40    4.17
   4  -8  -5  871.23    4.53
  -4  -8  -5  856.29    5.39
   4   8  -5  900.92    5.67
   4  -8   5  872.41    4.91
  -4  -8  -5  847.45    5.98
  -4  -8  -5  858.34    4.00
   4   8  -5  875.97    5.62
   9   0  -1   23.90    1.05
  -9   0  -1   23.23    0.80
  -9   0  -1   22.42    0.85
  -9   0   1   24.04    0.81
   9   0   1   22.32    0.98
   9   0  -1   22.19    0.77
   9   0  -1   24.28    0.91
   9   0   1   24.20    0.84
   9   1   0 1393.10    6.03
   9  -1   0 1391.34    5.71
  -9   1   0 1404.53    5.90
   9   1   0 1359.90    7.30
  -9  -1   0 1373.60    6.01
   9  -1   0 1399.63    6.68
  -8   3   4  286.58    2.33
  -8   3  -4  290.87    2.40
   8  -3   4  278.62    2.62
   8   3  -4  292.22    2.68
  -8  -3  -4  292.93    2.50
   8   3   4  285.20    3.59
   8  -3  -4  287.53    2.57
  -8   3  -4  293.37    2.15
  -8   3  -4  289.83    2.79
  -8  -3  -4  282.33    3.04
   8  -3  -4  287.68    2.33
   8   3  -4  292.29    3.72
   8   3  -4  287.23    3.04
   8  -3  -4  285.13    2.85
   8  -3  -4  280.78    2.58
   0  10  -3  114.15    1.45
   0 -10  -3  114.01    1.76
   0 -10  -3  124.53    1.66
   0  10  -3  112.98    1.88
   0 -10  -3  122.93    1.75
   0 -10   3  107.28    1.88
   0 -10  -3  118.87    2.08
   0  10   3  119.06    2.02
   0  10  -3  112.93    2.07
   6  -4  -7  274.73    2.20
  -6  -4  -7  274.33    3.19
   6   4  -7  275.51    3.02
   6   4  -7  271.56    2.77
  -6   4  -7  270.91    2.21
   6   4  -7  277.68    2.51
  -6   4  -7  277.65    2.37
  -6   4  -7  280.18    2.58
   6  -4  -7  277.90    2.45
   6  -4  -7  270.32    2.13
  -6  -4  -7  273.79    2.35
   6   4  -7  265.14    2.92
   6   4  -7  267.88    3.43
  -6  -4  -7  275.13    2.94
  -8   1   5  126.40    1.50
   8   1   5  126.81    1.58
  -8  -1  -5  120.49    2.11
  -8  -1  -5  123.22    1.66
  -8  -1  -5  119.41    1.98
   8  -1  -5  131.87    2.09
   8   1  -5  128.48    1.73
   8  -1  -5  125.11    1.86
  -8   1  -5  132.67    2.01
   8  -1  -5  123.90    1.81
  -8  -1  -5  124.80    1.40
   8  -1   5  130.11    1.61
   8   1  -5  132.07    1.99
  -8  -1  -5  122.62    1.79
   8  -1  -5  122.83    1.62
  -8   1  -5  131.42    2.15
  -8   1  -5  126.60    1.55
   8   1  -5  133.66    2.32
   8   1  -5  134.26    2.04
  -8   1  -5  123.92    1.68
  -1  -4 -10  127.80    1.51
  -1   4 -10  134.00    1.94
  -1   4 -10  131.20    1.70
   1  -4 -10  128.60    1.57
  -1   4 -10  132.67    1.67
   1  -4 -10  130.72    1.67
  -1   4 -10  129.43    1.56
   1  -4 -10  136.55    1.70
  -1   4 -10  129.58    1.49
   1   4 -10  138.87    1.81
  -1   4  10  135.90    1.94
  -1  -4 -10  131.39    1.81
  -1  -4 -10  135.67    1.42
   1   4 -10  134.57    2.37
   1   4 -10  136.38    1.53
  -1  -4 -10  131.49    1.69
  -1  -4 -10  141.11    1.86
   1  -4 -10  133.29    1.89
  -1   4 -10  125.83    1.60
   1   4 -10  134.66    1.64
   1   4 -10  133.15    1.82
   1   4 -10  128.54    2.02
  -1  -4 -10  128.81    1.59
  -1   7  -8  171.67    2.26
   1  -7  -8  174.39    2.10
  -1   7  -8  172.82    1.55
   1   7  -8  164.24    2.43
  -1  -7  -8  170.11    1.71
  -1  -7  -8  168.24    1.70
  -1  -7  -8  164.48    2.28
   1   7  -8  172.57    2.37
  -1   7   8  171.74    2.31
  -1  -7  -8  177.34    2.16
  -1  -7  -8  174.59    2.04
   1  -7   8  172.64    2.40
   1   7   8  173.23    2.44
   1  -7  -8  169.81    2.00
   1  -7  -8  165.44    1.73
   1  -7  -8  166.81    1.59
   1  -7  -8  172.33    2.10
  -1   7  -8  170.33    2.30
   1   7  -8  174.95    2.12
  -1  -7   8  164.21    2.41
   0  -8  -7  358.72    3.13
   0  -8  -7  359.44    2.87
   0   8  -7  368.11    2.12
   0   8   7  376.99    3.52
   0   8  -7  385.59    3.63
   0  -8   7  361.82    3.59
   0  -8  -7  373.15    3.31
   0  -8  -7  361.40    2.30
   3   8  -6  542.94    3.89
   3   8  -6  537.79    4.39
   3   8   6  533.74    4.19
   3  -8  -6  534.60    3.17
  -3   8  -6  534.64    3.00
   3  -8  -6  523.60    2.99
  -3   8  -6  524.86    2.89
  -3  -8  -6  516.23    3.31
   3   8  -6  516.04    4.46
   3  -8  -6  541.04    3.41
  -3  -8  -6  543.86    3.13
   3   8  -6  524.74    4.71
  -3  -8  -6  542.63    4.26
  -3   8   6  533.03    3.79
  -3  -8  -6  537.23    4.58
   3  -8   6  527.82    3.96
   3  -8  -6  520.04    3.47
  -8   4  -3  177.23    2.12
  -8   4   3  177.65    1.86
   8   4  -3  175.51    2.42
  -8  -4  -3  176.98    2.65
  -8   4  -3  180.75    1.65
   8   4   3  187.32    3.16
  -8  -4  -3  182.18    2.11
   8   4   3  182.52    2.22
  -8   4  -3  181.01    2.23
   8  -4  -3  175.26    2.03
  -8  -4  -3  178.61    2.38
   8   4  -3  171.89    2.16
   8  -4   3  178.95    2.12
   8  -4  -3  180.15    1.94
   8  -4  -3  173.18    2.22
  -8   4  -3  169.49    1.79
   2  10   2   49.99    1.57
  -2 -10   2   59.72    1.42
   2  10  -2   51.55    0.97
  -2  10  -2   58.84    1.35
   2 -10  -2   48.64    1.08
  -2  10  -2   52.21    1.09
  -2  10   2   50.75    1.21
  -2 -10  -2   50.09    1.38
   2  10  -2   54.11    1.38
  -2 -10  -2   47.93    1.49
  -2  10   2   50.46    1.25
   2  10   2   51.11    1.22
  -2  10  -2   59.31    1.31
   2 -10  -2   51.86    1.18
   2 -10  -2   47.76    1.21
   9   1   1  468.68    4.35
   9   1  -1  472.65    3.55
   9  -1   1  462.17    3.27
   9   1  -1  463.81    3.34
   9  -1  -1  466.00    3.16
  -9   1  -1  471.16    3.11
   9  -1   1  462.50    3.81
   9  -1  -1  466.90    3.92
  -9   1  -1  465.31    3.50
   9   1   1  475.86    3.48
  -9  -1   1  473.05    3.46
  -9  -1  -1  466.29    3.58
  -9   1   1  462.48    3.27
   9   1  -1  475.31    4.30
  -7   6  -3   45.57    0.91
   7  -6   3   42.16    0.97
  -7   6  -3   47.15    1.04
  -7   6  -3   46.03    0.99
  -7   6  -3   45.95    0.89
   7   6  -3   41.80    1.28
   7   6   3   44.24    1.65
  -7   6   3   44.98    0.96
  -7  -6  -3   48.34    1.24
  -7  -6  -3   45.89    1.38
   7  -6  -3   46.05    0.96
   7  -6  -3   43.55    1.06
   7   6  -3   43.25    1.72
  -2   9   5   81.30    1.31
  -2  -9  -5   75.87    1.74
  -2  -9   5   73.85    1.67
  -2   9   5   78.37    1.55
  -2  -9  -5   75.99    1.22
   2  -9   5   70.79    1.54
   2  -9  -5   80.71    1.34
   2   9  -5   76.10    1.85
   2  -9  -5   78.59    1.26
  -2   9  -5   76.15    1.56
   2   9   5   77.46    1.64
   2   9   5   73.47    1.56
  -2   9  -5   71.58    1.30
  -2   9  -5   77.84    1.17
   2  -9  -5   82.65    1.54
   2  -9  -5   79.85    1.32
   2   9  -5   79.25    1.72
  -2  -9  -5   85.92    1.38
   7   0  -7   40.75    1.16
   7   0  -7   41.74    1.23
  -7   0  -7   38.23    0.75
  -7   0  -7   38.87    0.99
  -7   0  -7   40.95    1.26
   7   0  -7   40.43    1.00
   7   0  -7   40.45    1.08
  -7   0  -7   38.60    1.14
   7   0  -7   37.27    0.93
   1  10   3   71.07    1.67
   1  10  -3   72.58    1.11
   1  10  -3   71.04    1.82
  -1 -10  -3   73.38    1.57
   1 -10  -3   75.46    1.60
  -1  10   3   74.84    1.56
  -1 -10  -3   77.70    1.44
  -1  10  -3   74.28    1.23
  -1  10  -3   73.52    1.56
   1  10   3   72.65    1.49
   1 -10  -3   75.51    1.33
  -1  10  -3   74.08    1.57
   1 -10  -3   78.92    1.41
   1  10  -3   74.60    1.60
  -1 -10  -3   78.36    1.26
  -1  10   3   73.07    1.51
  -1 -10   3   72.85    1.61
  -1 -10  -3   75.75    1.73
  -8  -5   0   93.41    1.87
  -8   5   0   97.19    1.45
   8  -5   0   96.48    1.44
  -8  -5   0   98.94    1.73
   8   5   0  100.15    2.53
   8   5   0   92.70    1.77
   0  -6  -9   22.49    0.69
   0   6  -9   24.33    0.65
   0   6  -9   23.43    0.94
   0   6   9   23.59    0.93
   0  -6  -9   22.79    0.75
   0  -6  -9   21.88    0.84
   0  -6   9   22.17    0.90
   0  -6  -9   21.97    0.80
   0   6  -9   22.39    0.87
   0  -6  -9   22.05    0.65
   0   6  -9   23.30    0.79
  -6   2  -8   65.13    1.37
   6   2  -8   63.28    1.19
  -6  -2  -8   70.13    1.67
   6   2  -8   63.97    1.40
  -6  -2  -8   62.81    1.40
  -6  -2  -8   67.76    1.39
   6   2  -8   59.70    1.49
  -6   2  -8   62.11    1.17
   6  -2  -8   62.22    1.14
  -6   2  -8   62.71    1.20
  -6  -2  -8   65.51    1.48
  -6  -2  -8   62.36    1.06
  -6  -2  -8   62.94    1.37
   6  -2  -8   63.91    1.12
   6   2  -8   62.18    1.36
  -1  -8  -7   86.22    1.73
   1   8   7   87.85    1.79
  -1   8  -7   83.92    1.68
   1  -8  -7   87.38    1.54
   1   8  -7   87.48    1.83
  -1  -8  -7   86.09    1.21
  -1  -8  -7   87.20    1.64
  -1  -8  -7   86.75    1.27
   1  -8   7   82.26    1.69
  -1   8   7   86.79    1.68
   1   8  -7   89.53    1.50
   1  -8  -7   86.31    1.28
  -1  -8   7   84.14    1.79
  -1   8  -7   87.78    1.11
   0   0 -11    0.43    0.32
   0   0 -11    0.50    0.32
   0   0 -11    0.32    0.31
   0   0 -11    0.52    0.21
   0   0 -11    0.06    0.31
   4  -9  -3  137.04    1.53
   4  -9  -3  130.31    1.85
   4   9   3  127.78    1.88
  -4  -9  -3  126.37    1.74
   4   9   3  132.54    2.58
  -4  -9   3  140.82    2.16
  -4   9  -3  133.82    1.66
  -4   9  -3  130.12    1.85
   4  -9  -3  133.18    1.67
   4  -9   3  132.55    2.02
   4   9  -3  137.63    2.24
  -4  -9  -3  132.31    2.40
  -4   9   3  132.93    1.83
   4   9  -3  137.54    2.85
  -4  -9  -3  132.01    1.82
  -4   9   3  137.92    1.69
  -4   9  -3  123.34    1.57
   7  -1  -7   30.13    1.01
  -7  -1  -7   33.44    1.09
   7   1  -7   29.21    0.89
   7   1  -7   28.09    0.84
  -7  -1  -7   34.15    0.75
   7   1  -7   28.29    0.89
   7  -1  -7   30.44    0.83
   7  -1  -7   30.64    1.01
  -7  -1  -7   30.82    0.93
   7   1  -7   30.67    1.00
  -7   1  -7   28.15    0.99
  -7   1   7   30.31    0.71
  -7   1  -7   30.24    0.85
   7   1  -7   28.04    1.02
  -7  -1  -7   31.70    1.14
   7   1  -7   30.32    1.12
  -7   1  -7   29.40    1.03
   7  -1  -7   29.27    0.90
   8   5  -1  593.27    4.40
  -8   5   1  598.15    3.43
  -8   5  -1  605.16    3.38
   8   5   1  591.97    4.27
  -8  -5   1  629.59    4.31
  -8  -5   1  634.75    4.82
   8   5   1  602.11    5.96
  -8   5  -1  607.63    3.13
  -8  -5  -1  607.54    4.19
  -8  -5  -1  602.33    4.11
   8  -5   1  610.96    3.63
  -8   5  -1  631.40    3.76
  -8  -5  -1  587.79    4.66
   8  -5  -1  605.70    3.66
  -8   5  -1  592.25    2.87
  -9   0  -2  462.84    3.64
   9   0  -2  461.92    3.27
   9   0  -2  449.99    4.04
   9   0   2  459.71    4.11
  -9   0   2  463.55    3.25
   9   0   2  451.05    3.24
  -9   0  -2  452.32    3.99
  -9   0  -2  459.98    3.22
  -3  -5  -9  349.66    2.84
  -3  -5  -9  334.64    2.53
  -3  -5  -9  354.70    2.27
  -3  -5  -9  350.30    3.31
   3   5  -9  348.77    3.26
   3  -5  -9  351.84    2.47
   3  -5  -9  350.00    2.59
  -3   5  -9  351.11    2.48
   3   5  -9  346.07    3.08
  -3  -5  -9  370.62    2.84
   3  -5  -9  350.01    3.03
   3   5  -9  346.89    3.91
  -3   5  -9  339.45    2.47
  -3   5  -9  343.35    2.45
   3  -5  -9  355.14    2.58
  -3   5  -9  340.99    2.73
   3   5  -9  344.78    2.53
   3  -5  -9  351.28    2.60
   3   5  -9  330.14    3.39
  -5  -2  -9 1174.45    6.26
  -5  -2  -9 1166.65    5.96
   5  -2  -9 1180.49    5.00
   5  -2  -9 1144.11    5.06
  -5   2  -9 1137.65    4.65
   5   2  -9 1166.57    5.52
   5  -2  -9 1135.00    4.59
   5   2  -9 1179.38    4.79
   5   2  -9 1169.79    5.73
  -5  -2  -9 1180.89    5.89
  -5   2  -9 1164.27    5.27
  -5  -2  -9 1176.39    5.33
  -5  -2  -9 1182.90    5.17
   5  -2  -9 1178.55    5.85
  -5  -2  -9 1198.69    4.56
  -5  -2  -9 1159.00    4.94
   5   2  -9 1159.66    5.49
   5   2  -9 1170.88    5.01
   5  -2  -9 1145.30    4.99
  -5   2  -9 1146.19    4.11
   4   4  -9  572.82    4.38
   4   4  -9  609.50    3.50
  -4  -4  -9  627.98    3.70
  -4  -4  -9  594.82    4.25
   4  -4  -9  603.56    3.39
   4   4  -9  608.92    4.07
   4   4  -9  604.76    4.27
  -4   4  -9  612.47    3.32
   4   4  -9  599.74    3.37
  -4   4  -9  603.47    3.43
  -4  -4  -9  621.27    4.42
  -4   4  -9  613.71    3.32
   4  -4  -9  598.17    3.35
  -9  -2   0   12.45    0.58
  -9  -2   0   11.18    0.65
   9   2   0   12.44    0.90
  -9   2   0   12.81    0.63
   9  -2   0   11.54    0.69
   9  -2   0   11.60    0.66
   9   2   0   10.33    0.67
   6   7   4 1208.83    5.52
   6   7   4 1205.81    8.16
  -6   7  -4 1248.37    4.66
   6  -7  -4 1182.15    5.50
  -6   7  -4 1214.40    4.80
  -6   7   4 1203.36    4.64
   6   7  -4 1198.45    6.52
  -6   7  -4 1230.14    4.66
  -6  -7  -4 1218.86    5.91
   6  -7   4 1197.98    5.32
  -6  -7  -4 1199.45    5.54
  -6   7  -4 1206.35    4.49
  -6  -7  -4 1217.74    6.95
  -6   7  -4 1240.68    5.24
  -6  -7  -4 1198.81    7.24
   6   7  -4 1219.13    6.16
   6   7  -4 1200.61    7.17
  -1  -6  -9  164.28    1.87
   1  -6  -9  161.77    1.64
   1  -6  -9  160.32    1.96
  -1   6  -9  163.64    1.65
  -1   6  -9  156.82    1.52
  -1   6  -9  168.95    2.27
   1  -6  -9  163.51    2.09
   1   6  -9  155.38    2.74
   1   6  -9  155.20    1.60
  -1   6   9  163.92    2.23
  -1   6  -9  158.41    1.87
  -1   6  -9  156.43    2.07
   1   6  -9  161.87    2.40
  -1  -6  -9  163.82    2.03
   1   6  -9  155.14    1.99
   1   6  -9  155.49    2.17
   1  -6  -9  156.90    1.82
   1  -6   9  151.80    2.19
   1   6   9  162.65    2.34
  -1  -6  -9  156.49    1.65
  -1  -6  -9  156.98    1.70
   0  -1 -11   72.62    1.26
   0  -1 -11   75.60    1.29
   0   1 -11   74.53    1.31
   0  -1 -11   71.79    1.31
   0   1 -11   73.61    1.37
   0  -1 -11   73.35    1.10
  -8  -2  -5  244.18    2.80
   8  -2  -5  244.16    2.43
  -8  -2  -5  234.78    2.52
  -8   2  -5  236.11    2.65
   8   2  -5  241.21    2.41
   8   2  -5  237.06    3.19
  -8   2  -5  240.32    2.09
   8  -2  -5  245.30    2.60
   8  -2  -5  244.94    2.70
  -8  -2  -5  252.83    2.11
  -8   2  -5  252.66    2.90
  -8   2  -5  232.50    2.24
  -8  -2  -5  245.29    2.89
  -8   2   5  240.11    2.08
   8   2  -5  248.01    2.86
  -8  -2  -5  236.67    2.47
   8   2  -5  249.71    2.81
   8  -2  -5  248.49    2.28
  -8  -2  -5  235.35    3.03
   6  -8   0   48.24    1.14
  -6   8   0   54.33    1.18
  -6   8   0   56.26    1.02
   6   8   0   58.32    2.17
  -6  -8   0   53.77    1.32
  -6   8   0   49.63    0.99
  -6   8   0   47.64    1.00
   6   8   0   50.64    1.35
  -5  -8  -4  400.86    3.27
  -5  -8  -4  399.18    3.16
   5  -8  -4  396.07    2.69
  -5  -8  -4  395.87    4.18
  -5  -8  -4  391.91    2.71
  -5   8  -4  404.77    3.16
  -5   8   4  391.58    2.95
  -5   8   4  387.05    2.67
  -5   8  -4  388.33    2.62
  -5  -8  -4  397.81    3.87
   5   8  -4  393.87    3.78
   5   8   4  393.26    4.41
   5   8  -4  406.29    4.92
  -5   8  -4  395.80    2.69
   5   8  -4  384.42    3.63
   5  -8   4  386.75    3.18
  -5  -8  -4  394.85    3.90
   5   8   4  396.14    3.30
  -5   8  -4  405.21    2.78
   1   0 -11  478.55    3.81
  -1   0 -11  463.47    3.29
   1   0 -11  476.31    2.69
  -1   0 -11  483.26    3.15
   1   0 -11  489.79    3.39
   1   0 -11  483.48    3.31
   1   0 -11  476.03    3.37
   1   0 -11  494.81    3.37
  -1   0 -11  466.51    3.32
  -9   1  -2  320.90    3.01
   9   1  -2  311.75    2.77
  -9  -1   2  314.58    2.63
   9   1   2  313.05    2.77
  -9  -1  -2  309.33    2.76
  -9   1  -2  325.86    3.35
   9   1   2  321.28    3.71
  -9   1   2  316.20    2.67
   9  -1   2  306.76    3.18
  -9  -1   2  315.60    2.72
   9  -1   2  314.02    2.69
   9   1  -2  308.82    3.00
  -9   1  -2  317.25    2.61
  -9  -1  -2  313.81    3.04
   9  -1  -2  311.24    2.64
   3  10   0  716.54    3.87
  -3  10   0  719.15    4.37
   3  10   0  726.84    6.19
   3 -10   0  716.85    3.87
  -3 -10   0  711.11    4.18
  -3  10   0  731.34    4.18
  -3  10   0  717.30    3.96
  -3 -10   0  729.16    5.16
   9  -2   1   74.10    1.53
   9  -2   1   75.54    1.36
  -9  -2  -1   70.92    1.26
  -9   2  -1   75.44    1.45
   9   2  -1   73.28    1.39
  -9  -2   1   74.35    1.42
  -9   2   1   71.60    1.33
  -9  -2   1   75.66    1.37
   9  -2  -1   71.46    1.53
   9   2   1   70.48    1.43
  -9   2  -1   75.44    1.23
  -9  -2  -1   69.97    1.47
   9   2  -1   70.36    1.49
  -9  -2  -1   68.30    1.60
   9   2  -1   75.86    1.91
   9   2   1   71.58    1.86
  -3   3 -10  315.41    2.54
  -3  -3 -10  314.71    2.17
  -3  -3 -10  321.09    2.83
  -3  -3 -10  313.93    2.92
  -3   3 -10  319.90    2.63
   3   3 -10  319.88    2.91
   3   3 -10  316.48    2.29
   3  -3 -10  324.20    2.68
  -3   3 -10  318.79    2.65
  -3   3 -10  324.86    2.46
   3  -3 -10  315.95    2.90
  -3  -3 -10  318.27    2.72
   3   3 -10  314.49    3.10
  -3   3 -10  312.60    2.26
   3  -3 -10  314.46    2.56
   3  -3 -10  326.39    2.59
   3   3 -10  320.39    3.59
  -4   0 -10  409.46    3.17
   4   0 -10  389.02    3.12
   4   0 -10  406.35    3.00
  -4   0 -10  410.19    2.67
   4   0 -10  400.98    3.02
   4   0 -10  402.65    3.14
  -4   0 -10  393.47    3.27
  -4   0 -10  393.32    2.73
   4   0 -10  400.99    3.71
  -4   0 -10  412.84    3.05
   4   0 -10  401.82    2.71
  -2   4 -10  441.71    3.37
   2  -4 -10  429.65    2.93
   2  -4 -10  432.78    2.88
   2  -4 -10  423.06    3.36
  -2   4 -10  437.59    2.69
  -2   4 -10  443.69    2.92
   2   4 -10  421.68    2.89
  -2  -4 -10  427.20    3.05
  -2  -4 -10  417.99    2.61
  -2  -4 -10  429.38    2.85
  -2   4 -10  435.09    2.92
   2  -4 -10  444.98    3.22
   2   4 -10  429.97    3.33
   2  -4 -10  445.40    3.09
   2   4 -10  420.00    3.32
  -2  -4 -10  427.02    3.23
  -2  -4 -10  431.61    3.35
  -2   4 -10  432.99    2.96
  -2   4 -10  403.10    2.75
  -2   4 -10  411.05    2.85
   2   4 -10  437.15    4.29
  -6   8   1   32.83    0.81
   6   8  -1   33.60    1.73
   6  -8   1   31.45    0.95
  -6   8   1   36.66    0.90
  -6   8   1   31.61    0.81
  -6   8  -1   33.27    0.91
  -6  -8   1   30.22    1.03
   6   8  -1   29.08    1.08
  -6   8  -1   31.87    0.77
  -6   8  -1   29.18    0.72
  -6  -8  -1   29.61    1.00
   6  -8  -1   32.80    0.98
   6   8   1   31.68    1.63
  -7   5   5  340.71    2.54
  -7  -5  -5  344.11    3.34
   7   5  -5  329.57    4.28
   7   5  -5  359.49    3.08
   7   5  -5  346.16    3.75
  -7  -5  -5  343.50    3.80
  -7   5  -5  345.21    2.45
  -7   5  -5  348.30    2.33
   7  -5  -5  350.24    2.53
  -7   5  -5  345.62    2.62
   7  -5  -5  348.01    2.41
  -7   5  -5  351.68    2.95
   7   5  -5  341.04    3.14
  -7  -5  -5  347.15    2.86
   7  -5  -5  342.19    2.95
  -7  -5  -5  347.68    3.83
  -2   7  -8    2.71    0.42
   2  -7  -8    3.51    0.38
  -2   7  -8    2.95    0.31
  -2   7   8    2.91    0.44
  -2  -7  -8    3.68    0.40
  -2  -7  -8    3.59    0.35
  -2  -7  -8    4.03    0.56
   2  -7  -8    2.93    0.34
   2   7  -8    2.92    0.42
   2  -7   8    3.83    0.47
  -2  -7  -8    2.80    0.44
   2   7   8    3.20    0.55
  -2   7  -8    2.64    0.40
   2  -7  -8    3.18    0.44
   2  -7  -8    2.49    0.37
   2   7  -8    2.77    0.55
   2   7  -8    2.27    0.55
  -2  -7  -8    2.97    0.34
  -1   1 -11  318.31    2.76
  -1   1 -11  318.23    2.61
   1  -1 -11  305.29    2.64
   1  -1 -11  312.52    2.26
  -1  -1 -11  315.22    2.25
  -1  -1 -11  309.20    2.47
   1   1 -11  309.54    2.09
  -1   1 -11  303.23    2.65
  -1   1 -11  327.75    2.71
   1  -1 -11  321.85    2.82
   1  -1 -11  314.41    2.62
   1   1 -11  297.84    2.79
   1   1 -11  325.43    3.32
   1   1 -11  313.20    2.65
  -1  -1 -11  312.91    2.70
   1  -1 -11  304.30    2.60
   3  10  -1   63.40    1.45
  -3 -10  -1   65.32    1.27
  -3  10  -1   67.30    1.32
  -3 -10  -1   63.75    1.60
  -3 -10   1   68.23    1.43
   3 -10  -1   65.57    1.27
  -3  10   1   67.52    1.35
   3  10   1   65.88    1.29
   3 -10  -1   64.21    1.35
  -3 -10   1   66.05    1.35
   3  10  -1   66.40    1.12
  -3  10   1   61.80    1.30
   3 -10   1   61.60    1.40
   3 -10  -1   66.30    1.19
   8  -5  -2   78.29    1.37
  -8   5  -2   76.89    1.09
  -8   5   2   79.43    1.27
  -8   5  -2   78.75    1.23
  -8   5   2   83.19    1.33
   8   5  -2   80.57    1.71
  -8   5  -2   77.35    1.20
  -8  -5  -2   76.96    1.78
   8   5  -2   81.77    2.28
  -8  -5  -2   81.69    1.62
   8  -5  -2   83.75    1.35
  -8  -5   2   79.66    1.69
   8   5   2   83.87    2.27
  -8  -5  -2   81.03    1.51
  -8  -5   2   75.51    1.58
   8   5   2   76.42    1.54
  -8   5  -2   75.74    1.38
  -4   1 -10  243.63    2.07
  -4  -1 -10  228.20    2.04
   4   1 -10  237.50    2.10
  -4   1 -10  232.56    2.08
   4   1 -10  239.10    2.59
   4  -1 -10  224.83    2.33
   4  -1 -10  229.87    2.33
  -4  -1 -10  234.90    2.36
   4  -1 -10  228.57    2.74
   4   1 -10  234.43    2.19
  -4   1 -10  235.49    2.33
   4  -1 -10  221.37    2.28
   4  -1 -10  227.47    2.29
   4  -1 -10  231.66    2.06
  -4   1 -10  232.12    2.37
  -4  -1 -10  236.32    2.22
   4   1 -10  234.25    2.89
  -4  -1 -10  235.43    2.50
  -4   1 -10  232.83    2.32
   7  -2  -7  466.93    3.27
  -7   2  -7  429.25    3.57
   7  -2  -7  427.87    2.94
   7  -2  -7  455.00    3.62
   7   2  -7  437.00    3.42
  -7   2  -7  432.22    3.00
  -7  -2  -7  427.29    3.47
  -7  -2  -7  436.14    2.76
  -7  -2  -7  421.75    4.10
   7   2  -7  441.74    3.69
   7   2  -7  447.32    3.47
  -7  -2  -7  427.58    3.35
   7  -2  -7  455.33    3.53
   7   2  -7  422.99    3.90
  -7  -2  -7  428.18    3.63
  -7   2  -7  409.95    2.99
   2  10   3   29.38    1.18
  -2  10  -3   29.38    1.00
  -2 -10  -3   27.97    1.17
  -2 -10  -3   27.18    1.07
   2 -10  -3   30.09    0.86
  -2 -10   3   31.28    1.11
   2 -10  -3   26.41    0.97
  -2  10   3   29.71    0.96
   2  10  -3   30.10    1.32
  -2  10  -3   29.68    0.81
  -2  10  -3   29.84    1.00
   2  10  -3   28.13    1.08
   2 -10   3   27.72    1.03
   2 -10  -3   28.48    0.89
  -2  10   3   30.27    1.01
   2  10   3   29.51    0.99
   7  -4  -6   16.91    0.72
  -7   4  -6   13.87    0.58
  -7  -4  -6   14.38    0.85
   7   4  -6   15.07    0.85
   7  -4  -6   13.78    0.55
   7   4  -6   15.10    0.70
   7   4  -6   14.41    0.84
   7   4  -6   16.53    0.78
  -7  -4  -6   11.61    0.78
  -7  -4  -6   15.10    0.64
  -7  -4  -6   14.29    0.79
   7   4  -6   15.15    1.01
   7   4  -6   15.22    0.75
  -7   4  -6   15.16    0.70
   7  -4  -6   16.01    0.71
  -7   4  -6   14.74    0.65
   5   6  -7  155.41    2.79
   5   6  -7  158.65    1.92
   5   6  -7  145.53    2.34
  -5  -6  -7  159.10    1.85
  -5  -6  -7  152.37    2.53
   5   6  -7  162.59    2.43
  -5  -6  -7  153.38    2.47
   5   6  -7  143.99    2.61
   5  -6  -7  157.04    2.00
   5  -6  -7  154.14    1.65
  -5   6  -7  153.15    1.86
  -5  -6  -7  159.29    2.05
   5  -6  -7  153.44    1.60
  -5  -6  -7  153.48    2.20
   7   7   0    0.53    0.44
  -7   7   0    1.73    0.28
  -7  -7   0    1.11    0.37
   7   7   0    0.45    0.70
  -7   7   0    0.92    0.29
  -7  -7   0    1.09    0.42
   7  -7   0    0.64    0.32
   0   9  -6  301.85    3.16
   0   9   6  312.78    3.21
   0  -9   6  302.04    3.30
   0   9  -6  318.35    2.07
   0   9  -6  323.68    3.34
   0  -9  -6  289.79    2.98
   0  -9  -6  322.26    3.14
   0   9  -6  297.89    2.87
   0  -9  -6  328.53    2.57
  -2   8  -7  606.10    3.05
  -2  -8  -7  586.75    3.26
  -2  -8  -7  590.45    4.21
  -2  -8  -7  590.79    3.23
   2  -8   7  602.73    4.45
   2  -8  -7  598.38    3.46
  -2  -8   7  596.59    4.71
   2  -8  -7  579.86    3.64
   2  -8  -7  580.91    3.25
   2   8   7  590.02    4.53
  -2   8  -7  579.35    4.08
   2  -8  -7  585.74    3.81
   2   8  -7  597.71    4.45
  -2  -8  -7  586.28    4.63
   2   8  -7  596.58    4.02
  -2   8   7  593.08    4.20
  -5  -9   0    4.87    0.52
   5   9   0    6.34    0.92
  -5   9   0    5.25    0.47
  -5   9   0    7.31    0.40
  -5   9   0    4.95    0.43
   5  -9   0    5.27    0.51
  -5   9   0    5.47    0.47
  -5   9   0    5.42    0.39
   5   9   0    5.39    0.56
   0   2 -11  525.20    3.45
   0  -2 -11  536.19    3.11
   0  -2 -11  542.08    3.52
   0   2 -11  521.34    3.47
   0   2 -11  512.39    3.69
   0   2 -11  505.98    3.30
   0  -2 -11  548.44    3.37
   0  -2 -11  527.83    3.23
   0  10  -4    9.50    0.69
   0  10  -4    9.09    0.70
   0  10   4    8.11    0.62
   0 -10  -4    8.46    0.48
   0 -10  -4    8.38    0.58
   0 -10  -4    7.88    0.56
   0 -10  -4    9.71    0.74
  -7  -7  -1   52.26    1.45
  -7   7  -1   56.90    1.10
  -7  -7  -1   49.41    1.26
  -7   7   1   50.02    1.04
   7   7   1   53.58    1.98
  -7  -7   1   54.90    1.36
  -7   7  -1   53.03    1.05
  -7   7  -1   53.45    0.98
   7   7  -1   51.32    1.40
  -7   7   1   53.50    1.04
   7  -7   1   57.46    1.23
   7  -7  -1   56.52    1.21
  -7   7   1   57.67    0.99
   7   7  -1   53.88    2.01
  -9   2   2   35.14    0.94
   9   2   2   35.46    1.04
   9  -2   2   32.98    0.94
   9   2  -2   34.32    0.98
  -9  -2  -2   34.99    0.88
  -9  -2  -2   34.55    1.09
   9   2  -2   35.64    1.12
  -9   2  -2   36.28    1.04
   9   2   2   35.53    1.37
   9  -2  -2   37.64    0.96
   9  -2  -2   31.82    1.09
   9  -2   2   36.07    1.11
  -9   2  -2   36.32    0.93
   9  -2  -2   36.23    0.90
  -9  -2   2   32.93    0.94
  -9  -2  -2   31.38    1.18
   9   2  -2   35.13    1.36
   9  -2  -2   35.17    1.01
  -9  -2   2   34.63    0.97
   4   7  -7  301.24    3.62
  -4  -7  -7  295.69    2.94
  -4   7   7  293.35    2.68
   4  -7   7  301.05    2.86
   4   7  -7  276.68    3.68
   4   7  -7  282.91    3.19
  -4  -7  -7  299.09    2.53
   4   7  -7  282.99    3.32
   4  -7  -7  296.63    2.34
   4  -7  -7  298.37    2.62
   4  -7  -7  297.64    2.27
  -4  -7  -7  294.78    3.19
   4  -7  -7  290.48    2.43
  -4   7  -7  299.28    2.29
  -4  -7  -7  295.01    2.94
   4   7  -7  299.10    2.97
  -4  -7  -7  293.13    2.11
   4   7   7  286.99    3.16
  -5   7  -6  121.12    1.33
   5  -7  -6  117.18    1.70
   5   7  -6  127.44    2.65
   5  -7  -6  118.88    1.41
  -5  -7  -6  121.09    1.92
   5  -7  -6  119.09    1.38
   5   7  -6  113.71    2.09
  -5   7   6  123.18    1.44
   5   7   6  117.61    1.98
   5   7  -6  110.91    2.36
  -5  -7  -6  120.68    2.19
   5   7  -6  107.65    1.83
   5   7  -6  124.50    1.74
  -5  -7  -6  118.54    1.98
  -5  -7  -6  120.31    1.33
  -5  -7  -6  117.33    1.65
  -5   7  -6  116.97    1.55
  -6  -3  -8   29.70    1.04
  -6  -3  -8   30.06    0.82
   6   3  -8   32.15    1.06
   6   3  -8   32.63    1.17
  -6  -3  -8   32.20    1.18
  -6   3  -8   27.41    0.81
   6  -3  -8   29.16    1.00
  -6   3  -8   26.75    0.83
   6   3  -8   32.48    0.90
  -6   3  -8   27.13    0.88
  -6  -3  -8   29.55    0.79
   6   3  -8   29.68    0.98
  -6  -3  -8   29.84    1.03
   6   3  -8   30.97    1.05
   6  -3  -8   29.91    0.80
   5  -9   1   59.15    1.31
  -5   9  -1   59.16    1.02
  -5   9  -1   59.40    1.18
  -5   9  -1   59.10    0.97
  -5   9  -1   57.84    1.12
   5   9  -1   63.59    1.59
  -5   9   1   64.54    1.20
   5  -9  -1   60.97    1.33
  -5   9   1   69.24    1.24
   5   9  -1   61.74    2.08
  -5   9   1   67.04    1.23
  -5  -9  -1   59.22    1.34
   5   9   1   63.02    2.05
  -5  -9   1   60.00    1.38
  -2   6  -9   77.73    1.44
  -2   6   9   83.08    1.55
  -2   6  -9   78.71    1.19
  -2  -6  -9   79.78    1.17
   2   6  -9   72.86    1.69
   2   6  -9   76.64    1.95
  -2  -6  -9   84.22    1.35
   2  -6  -9   79.74    1.29
   2   6  -9   81.59    1.65
   2   6  -9   80.50    1.52
  -2  -6  -9   80.62    1.25
   2  -6  -9   78.32    1.36
   2  -6  -9   77.29    1.49
   2   6  -9   79.63    1.17
  -2   6  -9   73.61    1.12
  -2  -6  -9   84.90    1.49
   2  -6  -9   79.15    1.24
  -2   6  -9   79.86    1.50
  -2  -6  -9   73.47    1.55
   2  -6   9   77.85    1.54
   2  -6  -9   79.77    1.18
  -1   9   6  289.79    3.07
  -1   9  -6  288.35    2.10
   1  -9  -6  292.00    2.38
   1   9   6  281.58    3.10
  -1   9  -6  292.93    3.06
   1  -9  -6  277.08    2.69
  -1  -9   6  286.42    3.33
   1  -9  -6  282.00    2.89
  -1  -9  -6  282.33    2.14
   1  -9   6  278.85    3.17
   1   9  -6  280.62    3.08
   1   9  -6  297.79    3.34
   1   9  -6  272.13    3.10
  -1  -9  -6  287.25    3.16
  -1   9  -6  280.94    2.58
  -8  -4  -4  169.73    2.01
   8   4  -4  165.65    2.15
  -8  -4  -4  161.45    2.60
   8   4  -4  167.81    2.44
  -8   4   4  163.95    1.81
   8  -4   4  170.16    2.07
   8   4  -4  171.45    3.08
   8   4   4  158.06    2.82
  -8   4  -4  167.80    1.68
   8  -4  -4  163.14    2.19
  -8  -4  -4  167.99    2.36
  -8   4  -4  171.65    2.17
   8  -4  -4  167.86    1.75
  -8   4  -4  161.12    1.81
   8  -4  -4  162.86    2.03
   8  -4  -4  165.57    1.90
  -6  -8  -2  102.54    1.76
  -6   8  -2  104.48    1.35
  -6  -8  -2  105.01    2.03
  -6   8  -2  105.44    1.40
  -6   8   2  104.09    1.47
  -6   8   2  101.93    1.42
   6   8   2  101.00    2.65
  -6   8  -2  102.68    1.42
   6  -8   2  104.53    1.70
  -6   8  -2  103.00    1.43
   6  -8  -2   98.89    1.63
  -6   8  -2  105.38    1.57
  -6  -8   2  104.42    1.88
   9   0  -3   82.33    1.43
  -9   0   3   84.13    1.40
  -9   0  -3   82.03    1.62
  -9   0  -3   86.83    1.82
   9   0   3   83.37    1.41
   9   0   3   80.39    1.75
   9   0  -3   80.16    1.55
  -9   0  -3   77.62    1.46
  -7   6  -4  146.08    1.82
  -7  -6  -4  141.20    2.15
   7   6  -4  146.01    2.49
  -7   6  -4  144.69    1.60
  -7   6  -4  142.52    1.56
  -7  -6  -4  143.27    2.47
  -7   6  -4  149.96    1.96
   7   6  -4  144.79    2.96
   7   6  -4  144.54    2.07
   7  -6  -4  140.84    1.90
  -7   6  -4  149.22    1.76
   7   6  -4  148.24    2.03
  -7   6   4  145.98    1.68
   7   6  -4  138.98    2.29
   7   6   4  145.03    2.86
   7  -6  -4  147.37    1.64
   4   6  -8   22.18    0.90
  -4   6  -8   21.72    0.73
   4   6  -8   22.62    1.12
  -4  -6  -8   23.96    0.75
  -4   6  -8   21.62    0.68
  -4  -6  -8   24.48    0.62
  -4  -6  -8   25.44    0.82
   4   6  -8   21.90    0.70
  -4  -6  -8   24.65    1.06
  -4   6  -8   23.38    0.82
   4  -6  -8   23.23    0.70
   4  -6  -8   23.94    0.80
   4   6  -8   22.30    1.04
   4   6  -8   23.46    1.00
  -4  -6  -8   24.01    0.94
   4  -6  -8   24.93    0.73
  -4  -6  -8   23.83    0.97
   3 -10  -2  236.38    2.43
  -3  10  -2  236.64    2.52
   3  10   2  227.92    2.47
   3  10   2  240.48    3.44
  -3 -10   2  226.59    2.50
   3 -10  -2  236.76    2.59
   3 -10   2  234.53    2.73
  -3  10   2  243.02    2.43
  -3 -10  -2  232.87    2.31
   3 -10  -2  235.86    2.17
  -3  10   2  233.02    2.50
  -3 -10  -2  239.78    3.21
   3  10  -2  237.63    2.85
  -3 -10  -2  239.35    3.07
  -3  10  -2  233.48    2.40
  -3 -10   2  244.09    2.82
   2   0 -11   77.72    1.14
  -2   0 -11   85.17    1.33
  -2   0 -11   83.85    1.57
   2   0 -11   81.10    1.39
   2   0 -11   85.50    1.73
   2   0 -11   78.78    1.39
   2   0 -11   79.84    1.41
  -2   0 -11   71.49    1.35
  -2   0 -11   80.21    1.28
  -1  -2 -11   28.02    0.87
   1   2 -11   27.89    0.81
   1  -2 -11   27.83    0.85
   1  -2 -11   28.31    0.81
  -1   2 -11   27.02    0.81
  -1   2 -11   27.30    0.89
   1  -2 -11   28.31    0.75
   1   2 -11   26.96    0.95
  -1  -2 -11   27.40    0.74
   1  -2 -11   26.28    0.80
  -1   2 -11   25.95    0.83
  -1  -2 -11   29.12    0.91
  -1  -2 -11   26.80    0.75
  -1  -2 -11   27.50    0.82
  -1   2 -11   28.80    0.85
   1   2 -11   27.87    0.84
   1   2 -11   29.49    1.11
  -1   2 -11   26.10    0.80
   3  -9  -5  274.50    2.54
  -3  -9   5  269.47    3.19
   3  -9   5  262.71    2.90
  -3  -9  -5  264.64    3.30
  -3  -9  -5  266.44    2.37
  -3  -9  -5  265.52    2.36
   3   9  -5  271.91    3.62
  -3   9   5  267.72    2.72
  -3   9  -5  271.33    2.80
   3   9  -5  266.62    3.14
  -3   9  -5  269.65    2.22
   3   9   5  262.22    3.16
  -3   9   5  260.26    2.26
  -3  -9  -5  266.94    3.19
   3  -9  -5  267.44    2.18
   3   9  -5  258.51    3.16
  -3   9  -5  265.81    2.28
   3  -9  -5  265.39    2.19
   3  -9  -5  267.66    2.59
   3   9   5  256.96    2.89
  -5  -3  -9  596.15    3.35
  -5  -3  -9  605.38    3.63
   5   3  -9  618.34    4.26
   5   3  -9  591.95    3.58
   5  -3  -9  624.19    3.40
  -5  -3  -9  621.96    4.70
   5  -3  -9  574.65    3.45
   5  -3  -9  600.88    3.56
  -5  -3  -9  610.55    4.21
   5  -3  -9  596.36    3.66
  -5   3  -9  591.20    3.40
  -5  -3  -9  594.77    4.27
   5   3  -9  602.83    3.49
   5   3  -9  602.79    4.10
   5  -3  -9  608.44    4.16
  -5   3  -9  650.37    3.40
  -1  10  -4  757.39    4.72
   1 -10  -4  789.54    4.98
   1 -10  -4  797.36    4.11
   1  10  -4  786.45    5.13
   1 -10  -4  782.70    4.25
  -1  10  -4  771.02    4.93
   1 -10  -4  813.60    4.27
   1  10   4  774.51    5.11
  -1  10   4  793.05    4.91
  -1 -10  -4  791.54    5.37
   1  10   4  762.17    4.86
  -1 -10  -4  785.70    5.04
  -1 -10  -4  787.38    4.32
   1  10  -4  800.94    3.41
   1  10  -4  795.95    5.65
  -1 -10   4  781.41    5.30
  -1  10  -4  779.40    3.70
  -9  -3   0  533.57    3.68
  -9  -3   0  519.26    3.83
  -9  -3   0  516.97    4.35
  -9   3   0  527.10    3.57
   9  -3   0  514.56    3.93
   9   3   0  536.74    5.32
   9   3   0  526.42    4.03
   0   5 -10  117.60    1.71
   0   5 -10  117.95    1.41
   0  -5  10  117.92    1.97
   0  -5 -10  120.46    1.80
   0   5  10  117.30    1.91
   0   5 -10  112.39    1.47
   0  -5 -10  111.64    1.46
   0  -5 -10  115.62    1.68
   0  -5 -10  114.60    1.44
   0  -5 -10  119.44    1.58
   0  -5 -10  115.74    1.49
   0   5 -10  119.60    1.98
   0   5 -10  118.16    1.74
   9   1  -3  273.14    2.60
  -9  -1  -3  278.56    2.65
  -9  -1  -3  270.45    2.91
  -9   1  -3  277.14    2.87
  -9  -1   3  273.77    2.49
  -9  -1   3  276.18    2.56
   9  -1  -3  275.51    2.49
   9   1   3  261.11    3.29
  -9   1  -3  271.23    2.47
   9  -1  -3  279.38    2.65
  -9   1  -3  282.12    3.24
   9  -1  -3  282.08    2.77
  -9   1   3  277.20    2.45
  -9  -1  -3  270.26    3.23
   9  -1   3  262.69    2.93
   9   1   3  269.08    2.56
   9  -1   3  270.47    2.45
   4   2 -10  394.20    3.26
   4  -2 -10  386.73    2.92
   4   2 -10  371.37    3.36
   4   2 -10  391.36    2.70
   4  -2 -10  389.85    2.97
   4   2 -10  369.85    2.86
  -4  -2 -10  392.58    2.90
   4   2 -10  379.51    2.68
   4  -2 -10  390.24    3.00
  -4   2 -10  382.98    2.95
   4  -2 -10  386.53    3.11
   4   2 -10  379.28    3.89
  -4  -2 -10  386.49    2.86
  -4  -2 -10  386.58    2.67
  -4  -2 -10  372.58    2.92
  -4  -2 -10  385.65    3.29
  -4   2 -10  387.80    2.58
  -4   2 -10  380.93    2.65
  -8  -3  -5  293.78    3.34
   8   3  -5  286.66    2.74
  -8   3   5  292.18    2.37
   8   3  -5  291.80    3.24
  -8   3  -5  290.32    2.94
   8   3  -5  283.83    3.13
  -8  -3  -5  301.22    2.51
   8  -3  -5  300.68    2.95
  -8  -3  -5  283.44    3.11
  -8   3  -5  290.63    2.29
   8  -3  -5  296.22    2.64
   8  -3  -5  298.95    2.42
   8  -3  -5  291.33    2.77
  -8   3  -5  283.49    2.46
   5  -5  -8  204.29    2.29
  -5  -5  -8  193.40    2.50
   5   5  -8  190.28    2.88
   5  -5  -8  198.93    1.89
  -5  -5  -8  199.47    2.75
   5   5  -8  196.67    2.10
   5   5  -8  202.61    2.47
  -5  -5  -8  206.31    2.08
   5  -5  -8  202.76    1.94
  -5  -5  -8  195.01    2.78
   5   5  -8  196.81    2.60
  -5   5  -8  203.18    2.05
   5   5  -8  191.61    2.65
  -6   6  -6  269.00    2.45
  -6  -6  -6  266.70    2.92
  -6  -6  -6  271.62    3.40
  -6  -6  -6  248.50    2.44
  -6  -6  -6  272.60    3.43
   6   6  -6  254.68    2.97
   6   6  -6  281.90    3.97
   6   6  -6  274.09    2.87
   6   6  -6  282.98    2.69
   6   6  -6  248.68    3.35
  -6   6   6  274.99    2.18
  -6  -6  -6  277.10    2.84
   6  -6  -6  266.46    2.11
   2  -1 -11  130.16    1.51
   2  -1 -11  126.84    1.73
  -2  -1 -11  130.20    1.58
  -2   1 -11  115.25    1.66
  -2  -1 -11  127.56    1.77
   2  -1 -11  127.46    1.81
   2   1 -11  126.73    1.70
  -2  -1 -11  128.38    1.43
  -2   1 -11  120.87    1.66
   2   1 -11  125.98    1.42
   2  -1 -11  129.76    1.77
   2   1 -11  122.71    2.12
   2   1 -11  125.25    1.78
  -2   1 -11  127.05    1.63
   2  -1 -11  131.73    2.03
  -2   1 -11  118.87    1.72
  -4  -9  -4    0.26    0.51
   4  -9  -4    0.41    0.31
   4  -9  -4    0.45    0.30
  -4  -9  -4    2.31    0.39
  -4  -9  -4    3.03    0.59
  -4  -9   4    1.40    0.43
  -4   9  -4    1.88    0.46
  -4   9  -4    0.46    0.30
  -4  -9  -4    0.80    0.34
  -4   9   4    0.75    0.31
   4   9  -4    1.45    0.52
   4  -9   4    2.02    0.41
   4   9   4    0.90    0.38
  -4   9   4    1.47    0.38
   4   9   4    0.49    0.47
   4   9  -4    0.50    0.61
   4  -9  -4    0.38    0.26
   4   9  -4    1.28    0.52
  -4  -9  -4    0.45    0.30
   9  -3   1   88.74    1.66
   9   3   1   87.82    1.69
  -9  -3  -1   94.50    1.54
   9  -3   1   93.28    1.51
  -9   3  -1   94.90    1.58
  -9   3  -1   92.00    1.35
   9   3  -1   94.20    2.28
  -9  -3   1   98.13    1.64
   9  -3  -1   93.16    1.71
   9   3  -1   91.64    1.77
  -9  -3   1   96.09    1.62
   9  -3  -1   87.08    1.47
  -9  -3  -1   93.48    1.71
   9   3   1   92.30    2.25
  -9  -3  -1   90.98    1.94
  -9   3   1   92.67    1.50
   6  -5  -7  395.81    2.98
  -6  -5  -7  395.07    4.05
  -6   5  -7  383.34    2.81
   6  -5  -7  383.09    2.65
   6  -5  -7  388.07    3.19
   6   5  -7  371.25    4.02
  -6  -5  -7  396.72    3.97
  -6  -5  -7  387.53    3.52
  -6   5  -7  381.38    2.64
   6   5  -7  364.95    3.53
   6   5  -7  402.03    4.49
   6   5  -7  377.61    3.37
   6   5  -7  398.55    3.12
   6  -5  -7  390.09    2.54
  -6   5  -7  390.51    2.85
   6   5  -7  391.14    3.74
   8   0  -6    4.54    0.57
   8   0  -6    4.94    0.55
   8   0  -6    6.84    0.56
   8   0  -6    8.01    0.51
  -8   0  -6    8.67    0.70
  -8   0  -6    5.11    0.45
  -8   0  -6    4.84    0.54
  -8   0  -6    4.39    0.55
  -7   7  -2  207.79    2.10
  -7   7   2  196.61    1.97
  -7   7  -2  189.60    1.82
  -7  -7  -2  196.78    2.87
   7   7  -2  190.81    2.62
  -7   7  -2  198.59    1.94
   7   7   2  193.86    3.58
  -7   7  -2  243.56    2.71
  -7  -7   2  206.55    2.61
  -7   7  -2  244.44    2.33
  -7  -7  -2  193.74    2.38
   7  -7   2  199.82    2.21
   7  -7  -2  194.12    2.25
  -7   7   2  193.64    1.77
  -7   7   2  193.56    1.97
  -1  -5 -10   67.05    1.14
   1   5 -10   66.12    1.37
   1   5 -10   66.29    1.14
  -1  -5 -10   65.83    1.08
   1   5 -10   64.26    1.53
   1  -5 -10   67.21    1.14
  -1   5 -10   67.93    1.02
  -1  -5 -10   64.19    1.09
  -1   5 -10   66.90    1.47
  -1   5 -10   66.69    1.11
  -1   5 -10   65.57    1.06
  -1   5 -10   64.44    1.24
  -1   5 -10   68.93    1.32
  -1   5  10   68.86    1.45
  -1   5 -10   62.88    1.11
  -1  -5 -10   66.30    1.20
   1  -5 -10   66.62    1.19
   1   5 -10   68.42    1.36
   1  -5 -10   66.88    1.14
  -1  -5 -10   68.39    1.39
  -1  -5 -10   64.16    1.31
   1   5 -10   69.92    1.80
   1  -5 -10   66.96    1.38
   5   9   2  422.44    3.12
  -5   9  -2  406.92    2.85
  -5  -9  -2  418.72    4.31
  -5   9   2  421.55    3.03
   5  -9   2  403.78    3.38
  -5   9  -2  426.83    3.14
  -5  -9   2  444.31    3.60
  -5   9  -2  416.59    2.70
   5   9   2  400.03    4.85
  -5  -9   2  405.59    3.56
   5  -9  -2  390.86    3.27
  -5  -9  -2  400.31    3.34
  -5   9   2  415.12    2.94
  -5   9  -2  401.69    2.86
   8   5  -3   46.57    1.36
  -8   5   3   49.86    1.04
   8   5   3   45.31    1.69
  -8   5  -3   45.95    0.89
  -8  -5   3   50.55    1.36
   8  -5  -3   45.90    1.03
  -8   5  -3   48.49    1.01
   8  -5  -3   45.36    1.10
  -8   5  -3   52.42    1.19
  -8  -5  -3   48.24    1.30
  -8   5  -3   44.91    0.95
  -8  -5  -3   49.49    1.20
  -8  -5  -3   46.57    1.43
  -8   5   3   47.63    1.04
   4  -8  -6  920.41    3.97
  -4  -8  -6  914.18    5.61
   4   8  -6  955.48    5.96
  -4   8   6  927.71    3.94
   4   8  -6  892.65    6.54
  -4  -8  -6  934.10    5.63
  -4   8   6  908.85    4.81
   4  -8  -6  921.28    4.69
  -4  -8  -6  907.31    6.17
   4  -8  -6  911.87    3.88
  -4   8  -6  934.29    4.28
   4   8   6  886.30    5.44
  -4   8  -6  910.83    3.74
  -4   8  -6  906.30    3.99
  -4  -8  -6  904.35    4.02
  -4  -8  -6  907.29    4.44
   4   8  -6  930.00    7.01
   4  -8  -6  901.38    4.37
   4  -8   6  943.46    5.30
   4   8  -6  883.98    5.91
  -8  -1  -6   35.35    0.99
  -8  -1  -6   35.95    1.10
  -8  -1  -6   34.65    0.75
   8   1  -6   36.12    0.97
   8   1  -6   36.20    0.99
   8  -1   6   34.81    0.87
  -8   1  -6   36.36    1.19
   8   1  -6   33.90    1.11
  -8   1  -6   37.98    1.15
   8  -1  -6   34.84    1.03
  -8  -1  -6   34.58    1.23
   8  -1  -6   34.73    1.07
   8  -1  -6   34.50    1.16
   8  -1  -6   34.25    0.91
  -8   1  -6   33.67    0.98
  -8   1  -6   35.34    0.90
   8   1  -6   36.42    1.14
   8   1  -6   35.85    1.28
  -8   1   6   34.49    0.81
  -7  -3  -7  122.40    2.08
   7  -3  -7  123.71    1.80
   7  -3  -7  129.35    1.98
  -7  -3  -7  121.19    2.25
  -7   3  -7  116.88    1.61
  -7   3  -7  116.19    1.84
   7  -3  -7  117.96    1.54
  -7  -3  -7  118.23    2.01
   7   3  -7  113.84    2.10
   7   3  -7  114.31    1.88
  -7  -3  -7  125.32    1.58
   7   3  -7  118.02    1.72
   7   3  -7  119.38    1.88
   7   3  -7  119.08    2.37
  -7   3  -7  123.18    1.61
  -7  -3  -7  116.72    1.88
   7   3  -7  116.63    2.00
  -7  -3  -7  116.46    1.52
  -3  -4 -10  131.51    1.96
   3   4 -10  126.71    1.89
  -3  -4 -10  131.80    1.46
  -3  -4 -10  133.28    1.83
  -3   4 -10  133.24    1.56
   3  -4 -10  140.64    1.93
  -3  -4 -10  135.20    1.63
  -3   4 -10  129.90    1.56
   3  -4 -10  130.11    1.65
  -3   4 -10  134.81    1.66
  -3  -4 -10  144.36    1.85
   3  -4 -10  135.17    1.67
  -3   4 -10  135.16    1.58
   3   4 -10  133.47    1.53
  -3   4 -10  128.99    1.65
   3   4 -10  132.12    2.43
   3   4 -10  122.23    2.10
   3   4 -10  128.74    1.66
  -3  -4 -10  132.12    1.98
   3  -4 -10  130.18    1.70
  -2   9  -6  346.81    2.63
  -2   9  -6  344.41    3.28
   2   9  -6  371.68    3.81
   2  -9  -6  370.01    2.88
  -2  -9  -6  352.51    3.68
   2   9  -6  369.25    3.71
   2  -9  -6  376.64    2.91
  -2  -9  -6  363.16    3.54
  -2  -9  -6  364.47    2.60
   2  -9  -6  351.28    3.06
   2  -9  -6  354.00    2.57
   2  -9   6  352.03    3.43
  -2   9  -6  355.80    2.42
  -2  -9  -6  368.57    2.74
  -2   9   6  362.81    3.32
   9  -2   3  265.96    2.50
   9   2  -3  274.22    2.70
  -9   2  -3  293.22    3.26
  -9   2   3  287.35    2.53
  -9  -2  -3  284.30    2.36
  -9   2  -3  262.41    2.40
   9   2   3  265.81    3.49
   9  -2  -3  248.08    2.88
   9  -2  -3  292.90    2.80
   9  -2  -3  281.31    2.45
   9  -2  -3  286.91    2.69
   9   2   3  270.11    2.65
  -9  -2   3  261.52    2.62
   9   2  -3  264.59    2.96
   9  -2   3  257.39    2.76
  -9  -2  -3  271.63    2.95
   3   7   8   25.65    1.07
   3  -7  -8   25.79    0.81
  -3   7  -8   27.44    0.93
  -3  -7  -8   25.02    0.77
  -3  -7  -8   25.72    0.87
   3   7  -8   26.96    0.95
   3   7  -8   23.98    1.09
   3  -7  -8   27.90    0.81
   3   7  -8   26.63    1.24
   3   7  -8   27.65    1.10
   3  -7  -8   26.22    0.81
   3  -7   8   25.95    0.91
  -3   7  -8   25.22    0.71
  -3   7  -8   26.46    0.78
   3  -7  -8   26.00    0.76
   0  -3 -11  132.95    1.64
   0  -3 -11  128.61    1.75
   0   3 -11  127.64    1.94
   0   3 -11  134.73    1.68
   0  -3 -11  136.51    1.68
   0   3 -11  129.26    1.71
   0  -3 -11  132.38    1.67
   0  -3 -11  135.09    1.92
   0   3 -11  136.99    2.29
   0   3 -11  128.57    1.78
  -6   7  -5  240.33    1.96
  -6   7  -5  247.59    2.11
   6   7   5  241.92    2.66
  -6  -7  -5  242.98    2.93
   6   7  -5  243.76    3.05
  -6   7   5  234.96    2.09
  -6  -7  -5  243.43    3.23
   6   7  -5  235.71    3.39
   6   7  -5  234.94    2.88
   6  -7  -5  239.99    1.91
  -6  -7  -5  244.85    2.77
  -6  -7  -5  238.17    2.47
  -6   7  -5  245.97    2.16
  -2   2 -11  228.40    2.36
   2   2 -11  224.23    1.86
  -2  -2 -11  226.77    2.33
  -2   2 -11  219.23    2.23
   2  -2 -11  222.83    2.31
  -2   2 -11  227.48    2.32
  -2  -2 -11  236.42    2.12
  -2  -2 -11  224.37    2.00
   2  -2 -11  237.44    2.34
  -2   2 -11  225.75    2.28
   2   2 -11  222.85    2.28
  -2   2 -11  229.59    2.18
   2  -2 -11  228.65    2.45
   2   2 -11  225.66    2.94
   2   2 -11  224.82    2.42
   2   2 -11  224.79    2.20
  -2  -2 -11  236.23    2.42
   2  -2 -11  232.37    2.06
  -9   3   2 1038.96    4.90
   9   3   2  974.66    5.18
   9   3  -2  995.38    5.76
   9  -3  -2 1028.56    4.96
   9  -3  -2 1018.82    4.81
   9  -3   2 1000.96    4.75
   9   3  -2  972.25    5.12
  -9  -3  -2 1010.93    4.88
  -9   3  -2  975.66    4.36
  -9  -3  -2 1005.32    6.28
  -9  -3   2 1025.63    5.26
   9   3  -2 1020.20    7.26
  -9  -3  -2 1012.44    5.62
   9   3   2  967.68    7.01
  -6   8  -3  207.64    2.22
  -6   8  -3  202.33    1.97
  -6  -8  -3  209.37    3.14
  -6   8  -3  207.04    1.96
  -6   8  -3  207.78    1.92
  -6   8  -3  199.80    1.95
  -6  -8  -3  202.51    2.40
   6  -8   3  209.56    2.38
  -6   8   3  203.11    2.00
  -6  -8  -3  218.52    2.99
   6   8   3  208.97    2.24
   6   8  -3  226.20    4.04
  -6   8   3  202.73    2.03
   6   8   3  205.89    3.53
   6   8  -3  192.58    2.75
  -6  -8  -3  215.25    2.04
   5  -8  -5   80.92    1.46
   5   8  -5   81.35    1.79
  -5   8  -5   82.27    1.26
  -5  -8  -5   83.57    1.84
  -5  -8  -5   81.59    1.97
   5  -8  -5   82.59    1.30
  -5  -8  -5   85.42    1.84
   5  -8   5   84.25    1.56
   5   8   5   82.62    1.61
  -5   8  -5   82.25    1.49
  -5   8  -5   79.31    1.16
  -5   8   5   85.40    1.28
  -5  -8  -5   87.56    1.24
  -5  -8  -5   82.76    1.47
   5   8  -5   86.01    2.17
   5   8  -5   84.83    2.29
   5  -8  -5   84.16    1.14
  -5   8   5   81.96    1.37
  -5  -8  -5   85.12    1.58
  -5   8  -5   82.92    1.30
  -2  10  -4   21.55    0.84
   2  10  -4   19.90    0.98
  -2 -10   4   21.00    0.98
   2  10   4   20.14    0.89
   2 -10  -4   22.73    0.81
   2 -10  -4   20.73    0.87
  -2  10   4   20.65    0.88
  -2 -10  -4   21.48    1.03
  -2 -10  -4   23.76    0.83
   2  10  -4   20.95    1.09
  -2  10  -4   20.02    0.90
  -2 -10  -4   21.75    0.99
  -2 -10  -4   21.41    0.67
   2 -10   4   21.62    0.94
   2 -10  -4   20.98    0.73
  -2  10   4   23.15    0.82
   2  10   4   22.91    1.02
  -2  10  -4   20.62    0.69
  -4  -5  -9  584.39    3.38
   4  -5  -9  599.97    3.46
   4   5  -9  585.48    4.63
   4   5  -9  595.35    3.43
  -4  -5  -9  577.28    4.46
  -4  -5  -9  593.66    2.86
  -4   5  -9  594.27    3.41
   4  -5  -9  594.14    3.43
  -4   5  -9  598.02    3.55
   4   5  -9  591.97    4.37
  -4  -5  -9  593.40    3.69
   4   5  -9  576.97    3.35
   3 -10  -3   57.42    1.26
   3  10  -3   62.96    1.89
  -3  10   3   59.73    1.32
  -3 -10   3   62.70    1.38
   3 -10  -3   58.29    1.24
  -3  10  -3   57.20    1.36
  -3 -10  -3   59.44    1.18
  -3  10   3   56.91    1.19
   3 -10   3   60.70    1.45
  -3 -10  -3   56.77    1.64
  -3 -10  -3   57.08    1.26
  -3  10  -3   60.16    1.26
   3  10   3   59.66    1.36
  -3  10  -3   58.31    1.12
   3 -10  -3   58.48    1.10
  -3 -10  -3   59.90    1.60
   3  10   3   57.37    1.72
   3  10  -3   60.56    1.56
   8   6   0  836.25    7.35
  -8   6   0  872.32    4.36
  -8  -6   0  871.70    5.96
   8  -6   0  863.78    4.57
   8   6   0  824.05    5.26
  -8  -6   0  883.30    5.21
  -8   6   0  819.27    3.47
  -3  -8  -7  116.55    1.55
   3  -8  -7  116.76    1.55
  -3   8  -7  111.29    1.79
  -3  -8  -7  114.25    2.17
   3   8  -7  113.43    2.20
  -3   8  -7  117.95    1.43
   3  -8   7  117.65    1.94
  -3  -8  -7  117.14    1.44
   3   8  -7  120.20    1.91
   3  -8  -7  112.63    1.64
   3  -8  -7  111.46    1.45
   3   8  -7  119.62    2.17
  -3  -8  -7  119.49    1.97
  -3   8   7  118.44    1.85
   3  -8  -7  108.49    1.52
  -1  -3 -11   61.88    1.31
   1  -3 -11   58.83    1.10
  -1  -3 -11   60.42    1.16
   1   3 -11   63.55    1.15
   1  -3 -11   60.63    1.34
   1   3 -11   58.52    1.17
   1   3 -11   63.13    1.65
   1   3 -11   59.20    1.28
  -1   3 -11   58.93    1.12
  -1  -3 -11   60.07    1.14
  -1  -3 -11   58.76    1.22
  -1  -3 -11   61.34    1.10
  -1   3 -11   59.21    1.31
  -1   3 -11   59.83    1.19
   1  -3 -11   64.39    1.25
   1  -3 -11   58.82    1.16
   1  -3 -11   59.13    1.14
  -1   3 -11   60.17    1.19
   1   3 -11   58.78    1.40
  -1   3 -11   54.53    1.10
   0  11   0    0.65    0.50
   0  11   0    0.85    0.34
   0 -11   0    0.55    0.35
   0 -11   0    1.22    0.46
  -4  10   0  301.36    2.51
   4  10   0  300.47    4.16
   4 -10   0  294.56    2.91
  -4  10   0  297.10    2.69
  -4  10   0  303.11    2.66
  -4 -10   0  316.85    3.63
  -4  10   0  318.72    2.20
  -4 -10   0  295.51    2.86
   4  -3 -10   66.66    1.25
   4   3 -10   64.25    1.36
   4  -3 -10   65.41    1.25
   4  -3 -10   66.91    1.23
   4   3 -10   65.35    1.53
   4  -3 -10   66.10    1.39
  -4   3 -10   63.91    1.07
   4   3 -10   67.72    1.46
  -4  -3 -10   66.22    1.34
   4   3 -10   66.74    1.25
  -4   3 -10   64.42    1.16
   4   3 -10   65.98    1.15
   4   3 -10   61.50    1.67
  -4  -3 -10   66.11    1.45
  -4  -3 -10   68.37    1.31
  -4   3 -10   64.36    1.24
  -8   2   6  126.87    1.54
  -8  -2  -6  127.79    2.34
   8  -2  -6  126.82    1.65
   8   2  -6  126.76    1.80
   8   2  -6  133.18    2.21
  -8   2  -6  129.49    1.61
   8  -2  -6  133.74    1.90
  -8  -2  -6  129.94    2.10
  -8  -2  -6  127.31    1.96
  -8  -2  -6  127.25    2.12
  -8   2  -6  131.64    2.06
  -8   2  -6  128.37    1.74
  -8  -2  -6  130.13    1.92
   8   2  -6  124.55    2.39
   8   2  -6  127.03    1.87
  -8  -2  -6  127.60    1.52
   8  -2  -6  135.97    2.08
   8  -2  -6  128.18    2.04
  -6   0  -9  296.78    2.62
  -6   0  -9  298.31    3.02
  -6   0  -9  300.98    2.19
  -6   0  -9  293.75    2.75
   6   0  -9  293.58    2.77
   6   0  -9  292.00    2.75
   2  -5 -10  416.53    2.92
   2   5 -10  401.09    2.81
  -2  -5 -10  403.11    2.60
  -2  -5 -10  398.41    3.32
  -2  -5 -10  421.81    2.62
   2   5 -10  395.46    3.34
  -2  -5 -10  407.61    2.79
  -2   5 -10  406.29    2.77
  -2   5 -10  405.91    2.81
   2   5 -10  386.42    3.70
  -2  -5 -10  399.80    3.19
   2  -5 -10  409.30    2.78
  -2  -5 -10  406.47    2.97
  -2   5 -10  404.36    2.91
  -2   5  10  411.31    3.33
   2   5 -10  394.64    4.32
   2  -5 -10  422.84    3.42
  -2   5 -10  428.02    3.42
   2   5 -10  399.63    3.38
   2  -5 -10  414.90    2.87
   2  -5 -10  383.19    2.83
  -2   5 -10  413.75    3.03
  -2   5 -10  414.92    2.73
  -2   5 -10  424.90    2.72
   8   6  -1  318.12    4.57
  -8   6   1  322.30    2.58
   8  -6   1  325.82    2.76
  -8  -6  -1  322.39    3.12
  -8  -6  -1  323.44    3.67
  -8  -6   1  316.09    3.17
   8   6   1  313.39    3.23
  -8   6  -1  317.46    2.19
   8   6   1  308.10    4.48
  -8  -6   1  328.25    3.59
  -8   6  -1  319.24    2.53
  -8   6   1  320.03    2.59
  -8   6  -1  333.65    2.77
   8  -6  -1  315.86    2.78
   9   0  -4  595.61    4.90
   9   0  -4  616.01    4.24
   9   0  -4  584.02    3.69
  -9   0  -4  581.60    3.78
  -9   0   4  591.06    3.56
  -9   0  -4  593.88    4.83
   9   0  -4  622.12    4.33
  -9   0  -4  592.46    4.36
   9   0   4  588.11    4.72
   9   0   4  601.72    3.67
   3  -6  -9   34.38    0.95
  -3  -6  -9   32.10    0.84
  -3  -6  -9   33.73    0.94
   3   6  -9   34.13    1.07
  -3   6  -9   33.76    0.81
  -3   6  -9   30.79    0.84
  -3  -6  -9   33.54    0.87
  -3   6  -9   29.92    0.91
   3  -6  -9   32.30    0.85
   3   6  -9   34.62    0.81
   3   6  -9   29.87    1.20
  -3  -6  -9   30.50    1.10
   3  -6  -9   32.00    1.01
  -3  -6  -9   32.76    0.85
   3  -6  -9   30.31    0.83
  -3  -6  -9   32.47    0.76
   3   6  -9   33.07    1.13
   0 -11  -1   61.39    1.33
   0  11  -1   59.93    1.19
   0  11   1   64.19    1.64
   0 -11  -1   61.90    1.54
   0 -11   1   59.93    1.40
   0 -11   1   57.52    1.48
   0  11  -1   59.80    1.59
   0  11   1   61.99    1.33
   0  11  -1   59.35    1.33
   6  -4  -8  149.46    2.09
   6   4  -8  145.11    1.86
  -6  -4  -8  148.84    2.31
  -6  -4  -8  146.66    2.20
  -6  -4  -8  146.34    1.75
   6   4  -8  146.48    2.11
  -6  -4  -8  145.67    1.72
   6   4  -8  126.43    2.20
   6   4  -8  130.58    2.39
   6   4  -8  141.50    2.22
  -6  -4  -8  146.72    2.48
  -6   4  -8  143.14    1.76
  -6   4  -8  144.60    1.89
   6  -4  -8  144.35    1.64
   6  -4  -8  140.53    1.67
  -6   4  -8  146.72    1.76
   7  -7  -3  512.44    3.06
  -7  -7  -3  481.86    3.72
  -7   7   3  481.74    3.08
   7  -7  -3  476.67    3.55
   7  -7   3  488.78    3.40
  -7  -7  -3  479.05    3.72
  -7   7  -3  516.87    3.73
   7   7   3  511.16    5.80
  -7   7  -3  499.81    3.27
  -7   7  -3  492.42    2.96
  -7   7  -3  473.10    2.97
   4 -10   1  411.97    3.53
  -4 -10  -1  415.86    3.34
  -4 -10  -1  417.85    4.21
  -4  10   1  421.31    3.13
  -4 -10   1  420.81    3.51
  -4  10   1  409.05    3.13
   4  10  -1  428.12    3.77
   4  10   1  428.42    3.12
  -4  10  -1  417.09    3.09
  -4  10  -1  409.63    3.05
  -4 -10   1  420.50    4.14
   3   0 -11  105.56    1.68
   3   0 -11  107.38    1.62
   3   0 -11  108.49    1.40
  -3   0 -11  101.88    1.73
  -3   0 -11  109.20    1.48
  -3   0 -11  105.35    1.62
   3   0 -11  110.93    2.02
  -3   0 -11  107.47    1.57
   3   0 -11  104.04    1.69
  -3   0 -11   99.96    1.63
   3   0 -11  108.85    1.63
   5  -9  -3  106.87    1.40
  -5   9   3  105.97    1.57
   5   9  -3  108.91    2.71
  -5  -9  -3  107.47    1.70
  -5  -9  -3  110.62    2.28
  -5   9  -3  111.28    1.47
   5   9   3  109.25    1.69
  -5   9  -3  106.44    1.67
  -5  -9   3  106.22    1.89
   5  -9   3  105.82    1.76
  -5   9  -3  110.26    1.51
   5   9  -3  110.28    2.09
  -5  -9  -3  108.82    1.57
  -5   9  -3  106.48    1.49
   5   9   3  110.00    2.50
  -5   9   3  108.83    1.52
  -1 -11   0   38.80    1.32
  -1  11   0   34.20    1.15
   1  11   0   36.06    0.99
  -1 -11   0   36.49    1.07
   1 -11   0   36.40    1.10
   1 -11   0   35.00    1.11
   1  11   0   37.22    1.37
  -1  11   0   36.89    1.02
   0  -8   8  164.18    2.52
   0  -8  -8  159.16    1.61
   0   8  -8  177.79    2.54
   0   8  -8  162.76    2.31
   0  -8  -8  163.09    2.09
   0  -8  -8  163.71    2.04
   0   8   8  160.68    2.39
   0   8  -8  175.81    2.05
   0  -8  -8  160.26    2.20
   6  -1  -9  318.64    2.77
   6   1  -9  307.83    2.58
  -6   1  -9  305.66    2.61
  -6  -1  -9  299.53    3.00
  -6  -1  -9  326.08    3.42
  -6   1  -9  314.67    3.02
  -6   1  -9  314.96    2.78
  -6  -1  -9  316.81    2.33
   6  -1  -9  322.69    2.80
  -6  -1  -9  308.59    3.11
   6   1  -9  317.00    2.93
   6   1  -9  314.74    2.98
  -6  -1  -9  309.28    2.82
   6  -1  -9  305.83    3.25
   6   1  -9  312.99    2.88
  -6   1  -9  321.32    2.20
   7  -5  -6  110.32    1.73
   7   5  -6  115.01    1.78
  -7   5  -6  112.07    1.71
   7  -5  -6  111.98    1.72
  -7  -5  -6  113.03    1.61
  -7   5  -6  110.25    1.55
   7  -5  -6  109.04    1.42
  -7   5  -6  109.01    1.45
   7   5  -6  107.35    1.88
  -7  -5  -6  108.45    2.19
   7   5  -6  111.25    2.23
   7   5  -6  117.09    2.55
  -7  -5  -6  112.74    2.22
  -7  -5  -6  111.51    1.95
   7   5  -6  115.13    1.89
   9   1   4  308.09    2.71
  -9  -1  -4  301.01    3.16
   9  -1  -4  321.80    2.99
   9   1   4  295.91    3.50
   9  -1  -4  305.12    3.32
   9  -1  -4  309.14    2.65
  -9   1  -4  299.95    2.70
  -9  -1   4  320.36    2.64
  -9  -1  -4  309.95    2.89
   9  -1   4  309.12    3.22
   9   1  -4  321.42    3.17
   9   1  -4  324.15    3.25
  -9  -1  -4  316.89    3.63
   9   1  -4  318.87    3.81
   9  -1   4  305.91    2.61
   9   1  -4  311.46    2.81
  -9   1   4  314.05    2.62
  -9   1  -4  328.32    3.53
   9  -1  -4  317.21    3.00
   0 -10  -5  604.52    4.54
   0  10  -5  595.13    3.01
   0 -10   5  589.22    4.70
   0  10   5  581.37    4.37
   0  10  -5  579.26    4.28
   0  10   5  599.35    4.01
   0 -10  -5  597.94    4.22
   0  10  -5  600.57    4.50
   0 -10  -5  601.31    3.64
   0   7   9  131.75    2.13
   0   7  -9  125.63    1.98
   0   7  -9  130.17    1.80
   0  -7  -9  129.88    1.77
   0   7  -9  130.80    2.16
   0  -7  -9  125.28    1.87
   0  -7   9  126.05    2.16
   0  -7  -9  125.23    1.49
   0  -7  -9  125.50    1.84
   5   4  -9  308.12    2.60
   5  -4  -9  304.49    2.49
   5  -4  -9  323.11    2.48
  -5   4  -9  304.55    2.48
   5   4  -9  304.93    3.66
  -5  -4  -9  320.95    2.68
   5  -4  -9  329.85    2.67
   5  -4  -9  341.82    3.20
  -5  -4  -9  312.69    3.18
   5   4  -9  318.26    3.24
  -5   4  -9  324.91    2.44
   5   4  -9  325.56    3.11
   5   4  -9  312.37    3.30
   9   4   0  471.62    5.32
  -9  -4   0  472.30    4.36
  -9   4   0  452.89    3.32
  -9  -4   0  453.69    3.55
   9  -4   0  468.97    3.75
  -9  -4   0  461.05    3.67
   9   4   0  457.33    3.89
  -7   0  -8   14.46    0.81
   7   0  -8   16.27    0.71
  -7   0  -8   15.88    0.82
  -7   0  -8   14.62    0.71
   7   0  -8   15.32    0.80
  -7   0  -8   17.97    0.55
  -7   0  -8   17.19    0.86
   7   0  -8   15.44    0.73
   7   0  -8   15.36    0.69
   7   0  -8   14.61    0.65
   3  -1 -11  266.25    2.55
  -3   1 -11  273.23    2.32
   3  -1 -11  272.56    2.25
   3  -1 -11  276.65    2.64
  -3  -1 -11  284.66    2.38
   3   1 -11  263.48    2.79
  -3  -1 -11  264.69    2.62
   3   1 -11  278.59    2.72
  -3  -1 -11  258.04    2.92
   3   1 -11  275.48    3.28
   3   1 -11  270.98    2.48
  -3  -1 -11  283.24    2.64
  -3  -1 -11  276.71    2.62
   3   1 -11  278.72    2.21
  -3   1 -11  273.46    2.68
   3  -1 -11  278.12    2.58
   3  -1 -11  271.16    2.62
   3  -1 -11  276.69    3.08
  -1 -11  -1   63.57    1.34
   1 -11   1   63.19    1.43
   1  11   1   59.77    1.64
  -1  11   1   60.82    1.32
   1 -11  -1   57.27    1.26
   1 -11  -1   60.55    1.35
  -1  11  -1   62.31    1.23
  -1 -11   1   62.67    1.64
  -1  11  -1   54.96    1.44
   1  11   1   68.15    1.38
   1 -11  -1   57.77    1.41
  -1 -11   1   63.08    1.46
  -1  11  -1   62.23    1.33
   1 -11   1   61.39    1.44
   1  11  -1   59.99    1.18
   1  11  -1   64.03    1.40
   1  11  -1   58.63    1.70
  -1  11   1   65.04    1.54
  -1 -11  -1   62.26    1.62
   8  -4  -5   96.65    1.38
  -8   4  -5   90.44    1.29
   8   4  -5   93.10    1.95
  -8  -4  -5   93.42    1.50
  -8  -4  -5   97.97    1.86
   8   4  -5   90.07    2.31
  -8  -4  -5  100.94    2.07
   8  -4  -5   96.35    1.63
  -8   4  -5   91.23    1.44
  -8   4   5   94.16    1.40
   8  -4  -5   94.30    1.69
   8  -4  -5  100.97    1.53
  -8   4  -5   97.15    1.69
  -8  -4  -5   96.29    2.09
  -7   6  -5   26.56    0.70
   7   6  -5   27.54    1.39
  -7   6   5   28.00    0.78
  -7  -6  -5   28.82    1.02
  -7  -6  -5   27.77    1.16
   7   6  -5   26.24    0.98
  -7   6  -5   26.69    0.76
  -7   6  -5   27.90    0.84
   7   6  -5   28.24    1.14
  -7   6  -5   27.16    0.85
  -7  -6  -5   27.31    1.02
   7  -6  -5   28.93    0.73
   7  -6  -5   26.85    0.91
   7   6  -5   27.88    1.20
  -7  -6  -5   29.90    1.27
   7   6  -5   26.22    0.93
  -1   8  -8  229.52    1.82
  -1  -8  -8  228.44    2.35
   1   8  -8  226.40    2.96
  -1  -8  -8  226.86    2.80
   1   8  -8  229.99    2.47
  -1   8   8  236.24    2.79
  -1  -8  -8  227.03    1.99
   1   8  -8  227.90    2.79
   1  -8   8  226.08    2.86
  -1  -8  -8  233.81    2.07
  -1   8  -8  238.82    2.83
  -1   8  -8  232.15    2.71
   1   8   8  234.52    2.94
  -1  -8   8  221.30    2.95
   1  -8  -8  230.09    2.08
   1  -8  -8  227.05    2.48
  -1  -8  -8  230.33    2.51
  -9  -4  -1  721.51    4.68
   9   4  -1  735.92    6.64
  -9  -4   1  728.59    5.24
   9  -4   1  726.15    4.06
   9  -4   1  716.17    4.58
   9   4   1  713.11    4.75
  -9  -4  -1  711.44    4.34
  -9  -4  -1  684.68    5.28
  -9   4   1  739.64    4.19
  -9  -4   1  721.91    4.60
   9  -4  -1  731.10    4.72
   9  -4  -1  728.18    4.11
   9   4   1  725.17    6.45
   9   4  -1  700.20    4.89
  -7   1  -8   47.94    1.14
   7  -1  -8   53.39    1.15
  -7   1  -8   49.94    1.13
  -7   1  -8   49.92    1.30
  -7  -1  -8   55.78    1.52
  -7  -1  -8   52.63    1.38
   7   1  -8   48.50    1.19
  -7  -1  -8   51.60    1.33
  -7  -1  -8   53.29    0.95
   7   1  -8   49.24    1.42
   7   1  -8   48.52    1.24
   7   1  -8   49.76    1.19
  -7   1  -8   52.96    1.39
   7  -1  -8   51.24    1.17
   7  -1  -8   54.17    1.41
   7  -1  -8   53.31    1.11
  -7  -1  -8   50.44    1.22
  -1  10  -5  582.95    4.11
   1 -10  -5  588.89    3.80
   1  10  -5  616.85    4.67
   1  10   5  586.09    4.18
   1 -10  -5  585.46    4.25
  -1 -10  -5  609.27    4.53
  -1  10  -5  594.97    4.42
   1 -10  -5  604.30    3.54
  -1  10   5  606.97    4.40
  -1  10  -5  602.57    3.18
   1 -10  -5  604.86    3.59
   1 -10   5  587.00    4.57
   1  10  -5  620.17    4.89
  -1  10   5  601.96    3.78
  -1 -10  -5  596.99    4.62
   8   5   4  476.22    5.06
  -8   5  -4  492.63    2.92
   8   5  -4  499.01    4.24
  -8   5   4  502.26    3.17
   8   5  -4  481.83    5.40
  -8  -5  -4  501.43    3.56
  -8  -5  -4  504.09    4.10
   8  -5  -4  493.09    3.61
  -8   5  -4  487.97    3.15
   8  -5  -4  504.56    3.26
  -8  -5  -4  484.04    4.59
   1   7   9   59.56    1.51
   1  -7  -9   55.73    1.07
   1  -7  -9   58.98    1.19
   1  -7  -9   55.55    1.26
   1  -7  -9   57.15    1.00
  -1   7  -9   60.84    1.44
   1   7  -9   52.94    1.47
  -1  -7  -9   55.72    1.23
  -1   7  -9   61.36    0.96
  -1   7   9   59.46    1.42
  -1  -7  -9   56.19    1.04
  -1   7  -9   60.20    1.38
  -1   7  -9   58.63    1.06
   1  -7   9   55.16    1.41
  -1  -7  -9   54.38    1.03
  -1  -7   9   55.61    1.49
   1  -7  -9   58.63    1.25
   1   7  -9   59.33    1.29
  -1  -7  -9   55.60    1.17
   1   7  -9   55.01    1.39
  -1  -7  -9   51.85    1.32
  -8   6  -2  100.10    1.57
  -8  -6  -2  108.66    1.82
  -8  -6   2  101.79    1.87
   8  -6  -2  108.62    1.68
   8   6   2   99.23    1.79
  -8   6  -2   99.12    1.36
  -8   6   2  108.45    1.51
  -8   6  -2  101.45    1.43
   8   6   2   94.89    2.51
  -8   6  -2  104.59    1.30
   8   6  -2  106.30    2.69
  -8  -6  -2  103.46    2.11
   8  -6  -2  112.16    1.56
  -8  -6  -2  103.61    1.77
  -5   0 -10  476.07    3.18
   5   0 -10  463.12    3.53
  -5   0 -10  476.43    3.37
   5   0 -10  500.31    4.34
   5   0 -10  485.13    3.10
   5   0 -10  472.84    3.60
   5   0 -10  464.44    3.36
  -5   0 -10  474.85    2.88
  -5   0 -10  483.64    3.64
   9  -3  -3  352.74    3.30
   9  -3  -3  374.01    2.76
  -9  -3   3  335.77    3.12
   9  -3   3  363.36    2.87
   9  -3   3  357.60    3.19
  -9  -3  -3  374.16    4.01
   9   3  -3  365.61    3.55
   9  -3  -3  392.85    3.14
  -9   3  -3  374.84    3.33
  -9   3  -3  356.22    2.73
   9   3   3  363.72    3.14
  -9   3   3  378.45    2.85
   9   3  -3  357.47    3.14
  -9  -3  -3  369.18    2.87
  -9   3  -3  359.78    2.40
  -9   3  -3  408.28    3.78
   9  -3  -3  376.62    3.08
   9   3   3  367.81    4.37
  -9  -3  -3  360.67    3.50
   2  -3 -11  283.48    2.50
  -2  -3 -11  283.99    2.28
   2   3 -11  274.72    2.99
   2  -3 -11  289.66    2.61
  -2  -3 -11  279.47    2.49
   2   3 -11  275.34    2.47
  -2  -3 -11  280.12    2.40
  -2  -3 -11  287.23    2.73
   2   3 -11  297.96    3.60
   2  -3 -11  283.09    2.34
  -2   3 -11  279.32    2.52
  -2   3 -11  283.68    2.50
  -2  -3 -11  288.78    2.66
   2   3 -11  282.07    2.36
  -2   3 -11  281.37    2.46
  -2   3 -11  281.99    2.70
   0 -11  -2  123.51    1.84
   0 -11   2  123.82    2.07
   0  11  -2  123.14    1.97
   0  11  -2  122.55    1.60
   0  11   2  125.73    2.20
   0 -11  -2  127.28    1.82
   0 -11   2  121.93    2.06
   0  11   2  118.49    1.87
   0 -11  -2  124.43    2.14
  -4  10   2   39.48    1.02
  -4 -10  -2   36.45    1.01
   4 -10  -2   36.95    1.08
   4 -10   2   34.48    1.09
   4 -10  -2   37.12    0.84
  -4 -10   2   37.45    1.16
   4 -10  -2   36.20    0.90
  -4 -10  -2   36.58    1.35
  -4  10  -2   36.10    0.97
   4  10   2   38.57    1.54
   4  10   2   36.96    1.01
  -4  10  -2   34.55    0.99
  -4 -10   2   36.92    1.11
   4  10  -2   35.80    1.24
  -4  10  -2   37.03    0.95
  -4  10   2   35.89    1.02
   4   9  -5  705.55    6.10
  -4   9   5  723.24    3.72
  -4   9   5  751.93    4.38
   4  -9   5  734.68    4.81
   4  -9  -5  746.04    4.02
  -4   9  -5  719.85    3.66
   4  -9  -5  760.76    4.44
  -4   9  -5  732.04    4.56
  -4   9  -5  736.09    3.65
   4   9  -5  711.25    5.22
   4   9   5  727.34    5.43
   4   9   5  743.66    4.89
   4  -9  -5  754.58    3.56
  -4  -9   5  778.22    5.52
   4   9  -5  740.42    5.38
  -4  -9  -5  739.10    3.80
  -4  -9  -5  717.02    4.12
  -4  -9  -5  730.68    5.64
  -4   9  -5  748.34    3.86
  -4  -9  -5  737.65    5.35
   5  -1 -10  386.21    3.66
  -5  -1 -10  383.35    3.33
  -5  -1 -10  373.62    2.94
   5   1 -10  358.75    3.73
  -5   1 -10  386.33    3.14
   5   1 -10  379.74    2.79
   5  -1 -10  374.00    3.11
   5  -1 -10  383.82    3.10
  -5  -1 -10  370.25    2.58
   5   1 -10  377.95    3.22
  -5  -1 -10  363.88    3.30
  -5   1 -10  393.42    2.60
   5  -1 -10  372.89    2.72
  -5  -1 -10  361.11    2.89
   5  -1 -10  369.92    3.00
   5   1 -10  367.84    3.31
   7   4  -7  407.03    4.19
  -7  -4  -7  421.75    3.76
   7   4  -7  432.72    3.57
  -7  -4  -7  422.71    4.03
   7   4  -7  432.69    3.30
  -7  -4  -7  412.25    2.95
  -7   4  -7  422.10    2.91
   7  -4  -7  436.25    3.31
   7   4  -7  434.65    4.61
  -7   4  -7  446.88    3.48
   7  -4  -7  414.09    2.81
  -7   4  -7  417.13    3.00
   7   4  -7  413.57    3.66
   7  -4  -7  424.10    3.53
   7   4  -7  416.39    3.83
  -6  -2  -9  766.54    5.37
  -6  -2  -9  761.60    5.08
   6   2  -9  713.43    5.34
  -6  -2  -9  756.93    3.67
   6  -2  -9  759.47    4.19
   6  -2  -9  733.69    3.87
   6  -2  -9  773.45    4.20
  -6   2  -9  751.02    4.02
   6  -2  -9  776.28    5.00
   6   2  -9  726.68    4.68
  -6  -2  -9  755.17    4.45
  -6   2  -9  732.68    4.47
  -6  -2  -9  755.41    4.86
   6   2  -9  745.67    4.66
  -6   2  -9  756.87    4.15
   6   2  -9  748.12    4.60
  -6  -2  -9  744.73    4.06
   6   2  -9  757.35    4.09
  -9   2  -4  287.21    2.57
   9   2  -4  273.82    3.64
   9  -2  -4  301.43    3.20
   9  -2   4  280.94    2.92
  -9  -2  -4  292.02    3.53
   9   2   4  278.16    3.57
   9   2  -4  285.37    2.75
   9  -2  -4  304.87    2.85
  -9   2  -4  294.37    3.28
  -9   2  -4  292.05    2.29
  -9   2   4  290.07    2.52
   9  -2   4  293.57    2.56
   9   2   4  293.96    2.69
   9  -2  -4  289.48    2.52
  -9  -2  -4  277.25    3.10
  -9  -2  -4  300.35    2.37
   0   9  -7  149.63    2.34
   0   9   7  143.47    2.26
   0  -9   7  143.14    2.36
   0   9  -7  145.62    1.39
   0  -9  -7  142.91    2.11
   0   9  -7  147.27    1.90
   3   9  -6  736.35    5.66
   3  -9   6  714.76    4.89
   3  -9  -6  724.08    3.72
  -3  -9  -6  728.37    5.15
  -3  -9  -6  726.96    3.75
  -3   9   6  741.37    3.63
  -3  -9  -6  720.70    5.43
   3  -9  -6  740.59    4.23
   3  -9  -6  738.83    4.24
   3   9   6  705.47    4.99
  -3   9  -6  713.22    3.54
   3  -9  -6  719.80    3.60
  -3  -9   6  748.60    5.51
  -3   9   6  727.81    4.61
  -3   9  -6  677.42    4.48
   3   9  -6  725.58    5.46
  -3  -9  -6  741.82    3.92
  -3   9  -6  725.18    3.57
   1  11   2   52.14    1.52
   1 -11  -2   53.68    1.38
  -1 -11   2   49.71    1.46
  -1  11  -2   46.07    1.31
  -1  11  -2   47.66    1.25
   1 -11  -2   52.98    1.23
   1 -11  -2   52.12    1.18
   1  11   2   49.71    1.24
  -1  11  -2   51.76    1.09
  -1 -11   2   50.96    1.37
   1  11  -2   50.69    1.02
  -1  11   2   56.12    1.42
  -1 -11  -2   53.57    1.24
   1  11  -2   49.80    1.30
   1 -11   2   49.91    1.33
  -1 -11  -2   53.89    1.53
   6   8   4  774.17    4.55
  -6   8   4  771.85    3.86
   6   8  -4  760.77    5.34
  -6   8  -4  776.29    3.79
  -6  -8  -4  778.38    6.01
  -6  -8  -4  772.36    5.52
   6  -8   4  773.35    4.52
  -6  -8  -4  796.99    3.65
  -6  -8  -4  771.76    4.67
  -6  -8  -4  778.70    4.54
  -6   8  -4  779.94    4.32
   6   8   4  763.93    6.40
  -6   8   4  779.45    3.95
   6   8  -4  814.57    7.30
  -6   8  -4  762.23    3.70
  -6  -8  -4  815.71    5.85
   6   8  -4  761.64    5.15
  -3   2 -11    8.02    0.54
   3  -2 -11    7.86    0.54
   3  -2 -11    7.97    0.55
   3   2 -11    6.68    0.52
   3  -2 -11    7.50    0.48
   3  -2 -11    7.89    0.55
  -3  -2 -11    8.05    0.58
   3  -2 -11    9.21    0.65
  -3   2 -11    7.08    0.46
  -3   2 -11    8.54    0.48
  -3   2 -11    6.96    0.52
  -3   2 -11    7.80    0.57
  -3  -2 -11    8.39    0.44
   3   2 -11    7.81    0.58
   3   2 -11    6.56    0.42
  -3  -2 -11    9.12    0.60
   3   2 -11    6.84    0.67
   3   2 -11    7.21    0.46
  -3  -2 -11    6.06    0.48
   3  -2 -11    8.07    0.59
   3   2 -11    7.99    0.71
  -3  -2 -11    8.24    0.46
  -2  11   0    4.24    0.54
   2  11   0    3.09    0.41
   2  11   0    3.41    0.72
  -2 -11   0    3.43    0.65
  -2 -11   0    3.49    0.43
   2 -11   0    2.96    0.44
   2 -11   0    3.29    0.43
  -2  11   0    3.93    0.44
   2 -11   0    3.31    0.44
   0  -4 -11  403.58    3.34
   0   4 -11  424.07    3.66
   0   4 -11  414.22    2.99
   0  -4 -11  421.27    3.11
   0   4  11  418.56    3.56
   0   4 -11  411.33    3.20
   0  -4 -11  414.15    3.03
   0  -4 -11  410.79    2.85
   0  -4 -11  420.61    2.93
   0   4 -11  415.04    2.84
  -8   3   6 1066.27    4.53
  -8  -3  -6 1072.46    4.66
   8   3  -6 1063.14    6.09
   8  -3  -6 1100.39    5.12
   8  -3  -6 1090.86    5.66
   8  -3  -6 1095.11    5.70
  -8  -3  -6 1053.46    6.84
  -8  -3  -6 1074.96    6.30
  -8  -3  -6 1025.96    6.00
   8   3  -6 1042.22    6.30
  -8   3  -6 1031.28    4.82
  -8   3  -6 1061.35    5.63
   8  -3  -6 1060.49    4.64
   8   3  -6 1106.40    7.50
   3  10   4  239.31    3.24
  -3  10  -4  232.55    2.12
   3  10  -4  230.09    2.98
   3 -10  -4  232.02    2.47
  -3  10   4  235.93    2.29
  -3 -10  -4  239.06    3.14
   3 -10  -4  241.78    2.19
   3  10  -4  232.38    3.42
   3  10   4  220.19    2.63
  -3 -10   4  238.87    3.01
  -3 -10   4  232.40    2.67
  -3 -10  -4  235.10    2.35
  -3 -10  -4  234.57    2.26
  -3  10  -4  233.31    2.60
   3 -10  -4  239.95    2.51
  -3  10   4  235.43    2.58
  -3  10  -4  227.88    2.30
  -9   4  -2  836.58    4.80
  -9  -4  -2  840.26    5.17
   9  -4  -2  826.51    4.40
  -9  -4  -2  798.95    5.81
   9   4  -2  852.24    7.04
   9  -4   2  805.93    4.85
  -9  -4  -2  826.50    4.61
   9   4   2  811.79    6.84
  -9  -4   2  851.50    5.63
   9   4   2  807.65    5.00
   9  -4  -2  814.47    4.44
  -9  -4   2  837.75    4.95
   9   4  -2  849.53    5.35
  -9   4  -2  824.86    3.99
  -9   4   2  851.20    4.39
  -5  -7  -7  161.15    1.51
  -5  -7  -7  153.69    2.25
  -5  -7  -7  150.66    1.87
   5   7  -7  156.93    1.94
   5   7   7  153.27    2.35
   5   7  -7  144.00    2.17
   5   7  -7  149.68    2.43
  -5   7  -7  152.45    1.93
   5   7  -7  157.02    2.81
  -5  -7  -7  159.14    2.16
  -5  -7  -7  157.99    2.53
   5  -7  -7  156.66    1.69
   5  -7  -7  155.47    1.63
   5  -7  -7  159.08    2.06
   5   7  -7  144.38    2.77
  -1   9   7   35.20    1.15
  -1   9  -7   35.74    1.17
  -1  -9  -7   34.06    0.78
   1  -9  -7   34.76    0.89
   1  -9   7   33.85    1.19
   1   9  -7   34.80    1.26
  -1   9  -7   35.90    0.76
  -1  -9  -7   33.90    1.15
  -1  -9  -7   32.31    0.85
  -1  -9  -7   34.77    1.12
   1   9  -7   34.25    1.03
  -1  -9   7   39.32    1.31
   1  -9  -7   37.93    1.11
   1   9   7   35.75    1.21
   1  -9  -7   35.79    1.02
   7   2  -8  525.28    3.54
   7   2  -8  517.12    4.52
  -7  -2  -8  554.24    3.91
  -7  -2  -8  539.74    3.08
   7   2  -8  538.32    3.88
   7   2  -8  542.95    4.14
  -7   2   8  547.53    3.08
   7   2  -8  535.21    3.96
  -7  -2  -8  531.09    4.11
   7  -2  -8  528.51    3.33
   7  -2  -8  521.18    3.38
  -7  -2  -8  558.15    4.83
  -7   2  -8  508.73    3.91
  -7   2  -8  515.03    3.43
   0   6 -10  114.91    1.82
   0   6 -10  108.98    1.96
   0   6  10  112.29    1.97
   0  -6 -10  109.20    1.77
   0   6 -10  107.08    1.68
   0  -6 -10  108.04    1.46
   0  -6  10  107.34    1.97
   0  -6 -10  109.25    1.45
   0   6 -10  109.06    1.40
   0   6 -10  110.45    1.30
   0  -6 -10  112.14    1.50
  -2  11  -1  165.01    1.99
  -2 -11  -1  164.79    2.70
  -2 -11   1  160.90    2.65
  -2 -11   1  160.92    2.27
   2  11   1  166.64    2.88
   2 -11  -1  167.08    2.16
   2 -11  -1  162.57    2.20
   2  11   1  162.23    2.03
   2  11  -1  157.37    2.21
   2 -11  -1  163.88    1.99
  -2  11  -1  161.95    2.08
  -2  11   1  164.37    2.24
   2  11  -1  159.30    1.81
   2  11  -1  164.56    2.96
   2 -11   1  159.39    2.28
  -5   6  -8  315.69    2.66
  -5  -6  -8  317.29    3.56
  -5  -6  -8  311.13    3.15
   5   6  -8  302.85    3.40
  -5  -6  -8  309.40    2.58
  -5  -6  -8  320.20    3.56
   5  -6  -8  317.10    2.42
   5  -6  -8  313.85    2.89
   5   6  -8  324.38    2.74
   5   6  -8  315.22    3.96
   2   8  -8  827.35    5.45
   2  -8  -8  827.05    4.40
  -2   8  -8  837.13    4.90
  -2   8  -8  810.51    4.89
  -2  -8  -8  797.63    3.78
  -2  -8   8  791.34    5.60
   2   8   8  816.90    5.51
   2  -8  -8  814.16    3.88
  -2   8  -8  818.05    3.98
  -2  -8  -8  809.51    4.75
  -2   8   8  821.89    5.00
  -2  -8  -8  793.25    3.86
   2   8  -8  834.26    4.91
  -2  -8  -8  808.31    5.37
   2  -8   8  834.96    5.40
   1  -4 -11   26.86    0.80
  -1   4 -11   28.44    0.83
   1  -4 -11   24.31    0.78
   1  -4 -11   26.45    0.94
  -1   4 -11   27.97    0.86
   1   4 -11   28.24    0.83
   1   4 -11   26.59    1.17
  -1   4  11   27.51    0.93
  -1   4 -11   28.28    0.77
  -1  -4 -11   27.42    0.84
  -1   4 -11   30.39    1.01
  -1   4 -11   25.94    0.77
   1  -4 -11   27.81    0.84
   1  -4 -11   26.52    0.80
   1   4 -11   26.74    0.92
   1   4 -11   27.72    0.75
  -1  -4 -11   25.59    0.92
  -1  -4 -11   26.21    0.75
  -1  -4 -11   26.45    0.79
  -1  -4 -11   26.06    0.84
   1   4 -11   26.83    1.04
  -3   5 -10  463.72    2.99
   3   5 -10  461.06    4.72
   3  -5 -10  481.17    3.08
   3  -5 -10  500.00    3.62
  -3   5 -10  484.60    3.19
  -3  -5 -10  459.65    3.68
  -3  -5 -10  457.90    2.74
   3  -5 -10  465.67    3.09
  -3  -5 -10  467.10    3.41
   3  -5 -10  458.19    3.05
  -3   5 -10  463.85    3.04
  -3  -5 -10  458.74    3.21
  -3  -5 -10  459.95    3.07
   3  -5 -10  461.21    3.11
  -3   5 -10  473.81    3.06
   3   5 -10  465.38    3.07
   3  -5 -10  465.48    3.60
   2  10  -5  406.36    3.89
   2 -10  -5  400.93    3.32
   2 -10   5  393.03    3.75
  -2 -10  -5  389.21    3.88
   2  10   5  385.87    3.57
   2 -10  -5  429.95    2.97
  -2  10  -5  413.65    3.61
  -2  10   5  419.38    3.06
  -2 -10  -5  413.10    2.76
  -2  10   5  409.87    3.59
   2 -10  -5  411.81    2.90
   2  10   5  417.08    3.76
   2  10  -5  403.19    4.14
  -2 -10   5  394.41    3.93
   2 -10  -5  422.39    3.20
  -2 -10  -5  403.43    3.01
  -2  10  -5  392.67    2.66
  -2  10  -5  391.25    3.03
  -2  -7  -9  823.13    4.30
   2   7  -9  854.30    4.94
  -2   7   9  854.16    5.04
   2  -7   9  847.87    5.30
   2   7  -9  849.88    5.34
  -2  -7  -9  840.40    3.78
  -2  -7  -9  840.02    3.98
  -2   7  -9  843.16    3.92
   2  -7  -9  844.67    4.89
   2  -7  -9  841.85    4.02
  -2   7  -9  868.78    4.86
  -2  -7  -9  858.35    4.63
  -2   7  -9  867.06    3.81
  -2   7  -9  898.95    5.08
   2   7   9  822.03    5.57
   2  -7  -9  867.46    4.44
   2  -7  -9  841.68    4.21
   2   7  -9  814.97    5.63
  -2   7  -9  833.47    3.68
   5   2 -10  637.11    5.21
   5   2 -10  615.62    4.17
   5  -2 -10  623.47    3.86
  -5  -2 -10  627.90    3.81
  -5   2 -10  625.39    3.23
   5  -2 -10  615.28    3.82
  -5   2 -10  598.72    3.54
   5  -2 -10  610.68    3.79
  -5  -2 -10  614.84    4.60
  -5  -2 -10  613.93    3.85
   5   2 -10  608.63    4.37
  -5  -2 -10  602.24    4.24
  -5   2 -10  647.35    3.92
   5   2 -10  615.40    3.56
   5   2 -10  594.07    3.73
   5  -2 -10  642.21    4.69
  -5  -2 -10  621.24    3.40
   6   6  -7   61.39    1.54
   6   6  -7   59.72    1.77
  -6  -6  -7   64.47    1.51
  -6  -6  -7   63.16    1.72
  -6  -6  -7   54.77    1.15
   6   6  -7   73.49    2.10
  -6   6  -7   63.68    1.15
  -6   6  -7   65.48    1.24
  -6   6  -7   64.79    1.28
   6  -6  -7   64.54    1.11
   6  -6  -7   62.68    1.05
   6  -6  -7   63.29    1.34
   6   6  -7   65.97    1.64
  -6  -6  -7   62.58    1.68
   6   6  -7   63.49    1.47
   6   6  -7   68.77    1.36
  -4   4 -10  594.72    3.61
   4   4 -10  600.46    3.60
   4   4 -10  608.93    5.29
   4  -4 -10  600.21    3.56
   4   4 -10  596.20    4.20
   4   4 -10  589.67    3.39
  -4  -4 -10  592.30    4.14
  -4   4 -10  610.30    3.24
  -4   4 -10  598.21    3.34
  -4   4 -10  617.00    3.69
   4   4 -10  612.52    4.23
  -4  -4 -10  587.08    3.77
   4  -4 -10  614.04    3.57
   4  -4 -10  601.25    3.66
   4  -4 -10  622.04    4.25
  -4  -4 -10  611.91    4.32
   4  -4 -10  591.63    3.43
   4   4 -10  581.20    4.56
   7   7   4   17.51    1.18
   7  -7  -4   16.73    0.74
   7   7  -4   16.77    0.82
  -7   7  -4   16.25    0.64
  -7   7  -4   16.42    0.60
   7   7   4   18.40    0.74
  -7  -7  -4   17.74    0.82
  -7  -7  -4   17.63    0.79
  -7   7  -4   17.94    0.84
  -7   7   4   17.18    0.67
  -7  -7  -4   18.40    0.97
  -7   7  -4   17.60    0.70
   7  -7  -4   17.12    0.61
   7   7  -4   17.50    0.98
   7   7  -4   16.49    1.22
  -4   7  -8  210.27    2.07
   4  -7  -8  211.05    1.98
   4   7  -8  202.35    2.76
  -4  -7  -8  208.59    2.58
  -4  -7  -8  210.47    1.80
   4   7  -8  203.88    3.27
   4  -7  -8  215.01    2.33
   4   7  -8  211.61    2.60
  -4   7  -8  209.00    1.98
   4   7  -8  204.35    2.90
  -4  -7  -8  210.42    2.10
  -4  -7  -8  215.42    2.38
   4  -7  -8  216.44    2.05
  -4   7  -8  213.11    2.32
   1  -6 -10   57.42    1.33
   1   6 -10   57.71    1.52
   1  -6 -10   58.54    1.10
   1   6  10   58.08    1.47
  -1   6 -10   58.65    1.29
  -1   6 -10   56.02    1.01
   1   6 -10   56.19    1.26
  -1  -6 -10   56.13    1.06
   1   6 -10   57.74    1.04
  -1  -6 -10   56.35    1.07
  -1   6 -10   59.98    1.01
  -1   6 -10   55.66    1.37
  -1   6 -10   58.16    1.00
   1  -6 -10   58.18    1.23
  -1  -6 -10   55.36    1.07
  -1   6 -10   60.18    1.03
  -1  -6 -10   55.39    1.27
   1   6 -10   53.81    1.30
  -1  -6 -10   55.24    1.04
  -1  -6  10   55.89    1.47
  -1   6 -10   60.42    1.22
   1  -6 -10   60.07    1.09
  -6   9   0   14.72    0.61
   6  -9   0   14.36    0.71
   6   9   0   15.48    1.28
  -6  -9   0   16.63    0.80
  -6   9   0   15.44    0.64
   6   9   0   14.85    0.83
  -6   9   0   15.90    0.59
   5   9  -4   14.07    1.14
  -5   9  -4   15.55    0.64
  -5  -9  -4   12.23    0.65
  -5  -9  -4   12.70    0.58
  -5  -9  -4   11.66    0.91
  -5   9   4   13.47    0.63
   5   9   4   12.62    0.68
   5  -9  -4   11.96    0.55
  -5   9   4   12.46    0.58
  -5  -9  -4   11.17    0.85
   5   9  -4   14.42    0.90
  -5   9  -4   13.14    0.71
   5  -9  -4   12.34    0.67
  -5   9  -4   14.80    0.59
   5   9   4   11.19    0.89
  -5   9  -4   12.50    0.63
   5  -9  -4   12.23    0.48
  -5  -9   4   14.73    0.85
   5  -9   4   13.84    0.73
   7   8   0  533.75    6.42
  -7   8   0  517.68    3.21
   7  -8   0  506.27    3.70
  -7  -8   0  491.70    3.96
   7   8   0  478.84    4.15
  -7   8   0  507.19    2.99
   8  -6  -3  124.38    1.65
   8  -6  -3  123.85    1.81
  -8  -6  -3  130.37    2.05
  -8  -6  -3  125.53    1.92
  -8   6  -3  122.66    1.56
  -8   6  -3  133.13    1.85
  -8  -6  -3  128.70    2.42
   8   6  -3  118.71    2.14
  -8   6   3  124.02    1.64
  -8   6   3  121.80    1.61
  -8   6  -3  124.72    1.47
  -8   6  -3  130.47    1.60
   8   6   3  123.16    2.78
   0 -11  -3  174.47    2.54
   0  11  -3  181.43    2.45
   0  11   3  168.09    2.39
   0  11  -3  178.46    1.83
   0 -11   3  179.72    2.55
   0 -11  -3  175.79    2.11
   0  11  -3  186.28    2.69
  -8   0  -7   54.96    1.32
   8   0  -7   58.16    1.54
   8   0  -7   57.13    1.21
  -8   0  -7   59.90    1.58
   8   0  -7   57.40    1.36
   8   0  -7   59.00    1.49
  -8   0  -7   57.56    1.22
  -8   0  -7   57.25    1.44
  -4  10  -3  279.26    2.48
   4 -10  -3  303.96    2.57
  -4 -10   3  305.94    3.29
   4 -10  -3  298.79    2.92
   4  10   3  288.03    3.79
  -4 -10   3  275.03    2.94
  -4  10   3  294.32    2.75
   4 -10   3  286.80    3.06
   4  10   3  290.13    2.82
   4  10  -3  285.27    3.32
  -4 -10  -3  289.39    3.56
  -4 -10  -3  280.97    2.65
  -4 -10  -3  293.30    2.71
  -4  10  -3  290.66    2.82
   4  10  -3  288.81    4.09
   4 -10  -3  294.03    2.27
  -4  10   3  295.79    2.58
   6  -7  -6   87.74    1.24
   6   7  -6   93.81    2.41
  -6  -7  -6   85.50    1.48
  -6   7  -6   93.01    1.48
   6   7  -6   87.89    1.83
  -6  -7  -6   90.13    1.71
   6   7  -6   84.56    2.12
   6  -7  -6   87.09    1.55
  -6  -7  -6   88.31    1.71
   6   7  -6   86.48    1.87
  -6   7  -6   89.83    1.18
   6   7   6   85.00    1.70
  -6   7   6   87.24    1.28
  -6   7  -6   87.56    1.34
  -6  -7  -6   87.53    1.96
  -6   7  -6   82.73    1.43
  -6  -9  -1  157.57    2.19
  -6   9  -1  160.85    1.98
  -6  -9   1  154.31    2.29
  -6   9   1  162.72    1.74
   6   9  -1  166.33    2.48
  -6   9  -1  157.66    1.78
   6   9   1  155.53    3.31
  -6   9  -1  161.27    1.72
   6   9  -1  156.34    3.40
   6  -9   1  157.72    2.15
  -6   9   1  154.60    1.81
  -6   9   1  159.97    1.87
   6  -9  -1  158.44    2.17
  -6   9  -1  163.81    1.64
   7  -8   1   85.89    1.56
  -7   8   1   85.07    1.24
   7  -8  -1   85.76    1.55
  -7  -8   1   80.86    1.68
  -7   8  -1   85.09    1.34
   7   8   1   89.51    2.72
  -7   8   1   86.92    1.40
  -7  -8  -1   85.95    1.69
   7   8   1   83.78    1.71
  -7   8   1   87.07    1.32
  -7   8  -1   80.38    1.33
  -7   8  -1   84.51    1.26
  -4  -8  -7  210.91    2.17
   4  -8  -7  210.69    1.99
   4   8  -7  211.10    2.60
  -4   8   7  222.44    2.40
   4   8   7  203.98    2.79
  -4  -8  -7  212.53    1.86
  -4  -8  -7  213.21    3.03
   4  -8   7  217.27    2.62
   4  -8  -7  206.30    1.93
   4   8  -7  207.77    2.92
   4   8  -7  222.76    3.58
  -4   8  -7  212.04    2.44
  -4   8  -7  211.12    1.98
   4  -8  -7  213.28    2.14
  -4  -8  -7  213.16    2.60
   4   8  -7  216.83    3.08
   9   0  -5   38.18    1.34
   9   0  -5   37.70    1.00
  -9   0  -5   39.30    1.13
   9   0   5   39.39    0.98
  -9   0   5   39.31    0.93
  -9   0  -5   38.87    0.94
   9   0  -5   42.23    1.23
  -9   0  -5   37.00    1.26
   9   0  -5   40.37    1.22
  -9   0  -5   35.05    1.17
  -5  -8  -6  670.89    3.99
   5  -8  -6  666.53    4.17
  -5  -8  -6  672.82    3.28
   5   8  -6  663.98    6.08
   5  -8  -6  671.18    3.32
   5   8  -6  664.21    5.95
  -5   8  -6  663.58    3.19
  -5   8  -6  662.46    3.63
  -5  -8  -6  671.45    5.12
   5   8  -6  663.64    5.10
  -5   8   6  676.02    3.45
  -5  -8  -6  670.76    4.78
   5  -8  -6  665.77    3.33
  -5   8   6  673.61    3.89
  -5  -8  -6  656.48    5.46
   2  11   2  456.40    4.60
  -2  11  -2  471.55    3.60
   2  11  -2  452.17    3.85
  -2  11   2  458.92    3.57
   2  11   2  436.14    3.46
  -2  11  -2  452.34    3.72
   2 -11  -2  464.83    3.70
   2 -11  -2  444.75    3.19
  -2  11  -2  440.48    3.12
   2 -11  -2  452.34    3.55
  -2 -11  -2  442.35    3.92
  -2  11   2  443.05    3.53
   2  11  -2  450.46    2.85
  -2 -11  -2  442.70    4.30
  -2 -11   2  450.11    3.89
  -8  -1  -7   12.97    0.70
  -8  -1  -7   13.24    0.82
   8  -1  -7   11.39    0.60
   8   1  -7   11.76    0.64
   8   1  -7   14.25    0.79
  -8   1  -7   11.15    0.61
  -8   1   7   12.67    0.52
  -8   1  -7   12.59    0.76
  -8   1  -7   12.70    0.76
   8  -1  -7   13.07    0.71
   8  -1  -7   11.61    0.70
   8  -1  -7   13.92    0.80
  -8   1  -7   11.61    0.75
   8   1  -7   12.91    0.80
  -8  -1  -7   13.32    0.49
   8   1  -7   12.62    0.64
   8   1  -7   13.30    0.88
  -6  -3  -9  561.92    4.30
  -6  -3  -9  649.79    5.08
   6   3  -9  604.42    4.26
   6  -3  -9  612.15    4.38
  -6   3  -9  597.98    3.57
   6  -3  -9  614.13    3.52
   6   3  -9  595.22    5.12
   6   3  -9  607.57    3.77
  -6  -3  -9  604.55    3.39
   6   3  -9  616.59    4.36
  -6   3  -9  602.28    3.70
  -6  -3  -9  624.57    3.70
   6  -3  -9  606.79    3.67
  -6   3  -9  588.41    3.87
   6   3  -9  580.04    4.44
  -6  -3  -9  616.32    4.24
  -1 -11   3  311.65    3.43
   1 -11  -3  304.34    3.14
   1 -11  -3  330.75    2.93
  -1  11  -3  304.33    2.46
   1 -11  -3  317.35    2.76
  -1  11   3  312.62    3.05
   1  11  -3  316.64    3.75
   1  11   3  309.08    3.43
  -1  11  -3  311.34    3.23
  -1 -11   3  312.13    3.34
   1  11   3  301.61    3.05
  -1  11  -3  285.90    3.12
   1  11  -3  310.50    2.31
  -1 -11  -3  317.29    3.11
   1  11  -3  321.97    3.30
  -1 -11  -3  312.12    2.83
  -1 -11  -3  319.10    3.55
   9  -3  -4   25.55    0.90
   9  -3  -4   24.51    0.96
   9  -3   4   22.48    0.87
  -9   3  -4   25.45    0.99
   9   3  -4   22.76    1.27
   9   3  -4   24.76    0.91
  -9   3   4   23.38    0.77
   9  -3  -4   24.88    0.77
  -9   3  -4   24.89    0.71
  -9  -3  -4   24.97    1.01
  -9   3  -4   22.66    0.83
  -9  -3  -4   24.05    0.76
   9   3   4   26.22    0.89
   9  -3  -4   26.52    0.92
   9   1  -5  265.82    2.97
   9  -1  -5  263.67    2.85
  -9  -1  -5  256.29    3.31
   9  -1   5  237.93    2.29
  -9   1  -5  253.66    2.25
  -9  -1  -5  244.00    2.93
  -9  -1  -5  238.40    2.58
   9  -1  -5  250.60    2.75
   9  -1  -5  265.54    3.19
   9   1   5  253.38    2.41
   9   1  -5  246.92    2.52
  -9   1   5  254.93    2.35
   9  -1  -5  250.02    2.42
  -9   1  -5  253.91    3.14
   9   1  -5  254.55    3.38
   9   1  -5  263.88    3.05
  -9   1  -5  253.64    2.54
   6   5  -8  297.77    3.70
  -6  -5  -8  320.50    3.55
   6   5  -8  302.15    3.35
   6   5  -8  311.01    3.32
   6   5  -8  324.95    2.85
   6   5  -8  313.19    3.17
   6  -5  -8  326.91    2.49
   6  -5  -8  321.62    2.49
  -6   5  -8  321.19    2.53
  -6   5  -8  327.71    2.68
  -6  -5  -8  320.15    3.26
  -2  -9  -7   26.31    0.75
  -2   9   7   27.51    1.01
   2   9  -7   26.35    1.03
  -2  -9  -7   24.49    1.06
   2  -9  -7   26.04    0.82
  -2  -9  -7   24.92    0.99
   2   9  -7   20.47    1.06
   2  -9   7   28.31    1.06
  -2  -9  -7   25.45    0.76
   2   9  -7   21.32    1.08
   2  -9  -7   23.99    0.74
   2  -9  -7   25.00    0.90
  -2  -9   7   27.64    1.15
  -2   9  -7   26.13    0.71
   4   6  -9   77.06    2.03
  -4  -6  -9   78.03    1.31
  -4  -6  -9   72.42    1.57
  -4  -6  -9   79.12    1.74
   4   6  -9   80.64    1.73
   4   6  -9   89.54    1.73
  -4  -6  -9   80.20    1.39
  -4  -6  -9   79.99    1.10
  -4  -6  -9   84.41    1.39
   4  -6  -9   85.34    1.55
  -4   6  -9   75.81    1.25
  -4   6  -9   79.95    1.40
  -4   6  -9   84.67    1.39
   4  -6  -9   79.62    1.28
   4  -6  -9   83.15    1.31
   4   6  -9   84.99    1.89
  -3  -3 -11   23.39    0.83
  -3  -3 -11   23.50    0.83
   3   3 -11   19.92    0.92
  -3  -3 -11   22.36    0.76
   3  -3 -11   22.57    0.80
   3  -3 -11   22.68    0.73
   3  -3 -11   22.81    0.90
   3  -3 -11   24.42    0.82
  -3   3 -11   24.43    0.75
  -3  -3 -11   23.62    0.67
  -3   3 -11   24.27    0.81
  -3   3 -11   21.83    0.78
   3   3 -11   23.94    1.12
   3  -3 -11   23.85    0.81
   3   3 -11   22.25    0.90
   3   3 -11   22.61    0.78
  -3   3 -11   23.20    0.79
  -3   3 -11   22.38    0.70
   3   3 -11   23.36    0.68
   3  -3 -11   25.04    0.94
   9  -4  -3   13.13    0.64
   9  -4   3   14.11    0.72
   9   4  -3   16.44    0.77
  -9  -4  -3   13.58    0.66
  -9  -4  -3   14.03    0.80
  -9   4  -3   14.14    0.74
  -9   4  -3   13.74    0.64
  -9  -4   3   14.33    0.75
   9  -4  -3   11.20    0.74
   9  -4  -3   14.04    0.69
   9   4   3   13.01    1.04
   9   4   3   15.37    0.78
  -9   4  -3   13.14    0.51
  -9   4   3   13.60    0.64
   9   4  -3   13.16    0.88
  -9  -4  -3   13.30    0.82
   0   0 -12 2220.75    5.71
   0   0 -12 2221.78    7.50
   0   0 -12 2206.88    7.45
  -4   0 -11  381.27    3.42
   4   0 -11  413.78    3.36
   4   0 -11  397.87    3.12
   4   0 -11  415.09    2.82
  -4   0 -11  406.41    3.17
  -4   0 -11  398.20    2.81
  -4   0 -11  407.21    3.17
   4   0 -11  402.80    3.97
   4   0 -11  413.48    3.21
   4   0 -11  397.38    3.43
  -4   0 -11  401.01    3.28
  -4   0 -11  422.25    2.91
  -2   4 -11   50.25    1.07
  -2  -4 -11   50.94    1.00
   2  -4 -11   48.68    1.24
  -2   4 -11   50.02    0.93
  -2   4 -11   51.77    1.10
   2  -4 -11   50.67    1.10
  -2   4 -11   52.24    1.23
   2   4 -11   54.15    1.65
   2   4 -11   50.15    1.41
   2  -4 -11   50.71    1.07
  -2  -4 -11   51.32    1.17
  -2  -4 -11   52.77    1.17
   2   4 -11   49.86    1.07
  -2  -4 -11   55.69    1.25
  -2  -4 -11   51.01    1.07
   2  -4 -11   49.30    1.10
   2  -4 -11   50.18    1.08
  -2   4 -11   50.42    1.07
  -2   4 -11   50.38    1.09
   2   4 -11   51.23    1.25
   5   5  -9  282.84    3.28
   5  -5  -9  277.49    2.37
   5  -5  -9  268.34    2.32
  -5   5  -9  280.46    2.39
  -5   5  -9  272.93    2.42
  -5   5  -9  264.22    2.39
  -5  -5  -9  286.80    3.23
  -5  -5  -9  277.35    3.01
   5   5  -9  286.27    3.69
  -5  -5  -9  287.12    2.55
   5   5  -9  281.24    2.53
   5   5  -9  277.03    2.97
   5   5  -9  292.12    3.19
   9  -5   0  185.85    2.12
   9   5   0  178.98    2.55
   9  -5   0  183.42    2.39
  -9  -5   0  188.11    2.84
   9   5   0  193.26    3.57
  -9  -5   0  193.72    2.44
   7   3  -8 1253.36    7.40
   7   3  -8 1260.06    7.45
   7   3  -8 1189.52    5.93
  -7   3  -8 1206.39    5.12
   7   3  -8 1215.03    6.34
  -7  -3  -8 1232.31    5.02
   7   3  -8 1184.04    6.19
  -7  -3  -8 1211.94    6.20
   7  -3  -8 1193.60    4.99
  -7  -3  -8 1200.91    4.80
   7   3  -8 1178.19    5.48
  -7  -3  -8 1257.22    7.44
   7  -3  -8 1199.95    4.97
  -7   3  -8 1188.09    5.82
  10   0   0 2248.34    9.59
 -10   0   0 2218.78    8.04
   6  -9  -2  142.23    2.03
   6   9   2  145.09    3.07
  -6   9   2  148.52    1.71
  -6  -9  -2  141.17    2.07
  -6   9   2  142.76    1.72
  -6   9  -2  150.76    1.64
  -6   9  -2  139.72    1.86
   6  -9   2  146.61    2.12
  -6  -9   2  144.40    2.20
  -6   9  -2  149.91    1.67
  -6  -9  -2  142.71    2.67
   6   9  -2  142.51    2.38
  -6   9  -2  145.25    1.73
  -6   9  -2  142.33    1.72
  -6   9   2  146.10    1.79
   0   1 -12  107.41    1.68
   0  -1 -12  108.50    1.66
   0  -1 -12  111.62    1.37
   0  -1 -12  112.21    1.66
   0  -1 -12  109.63    1.74
   0  -1 -12  104.52    1.66
   0   1 -12  104.73    1.74
   8  -5   5  386.46    3.10
   8  -5  -5  412.22    2.99
  -8  -5  -5  383.28    3.62
  -8   5  -5  404.93    3.38
   8  -5  -5  387.35    3.28
  -8   5  -5  391.20    2.90
   8  -5  -5  401.64    3.47
  -8  -5  -5  393.21    3.11
   8   5  -5  401.97    4.87
   8  -5  -5  391.93    2.71
  -8  -5  -5  399.08    4.36
  -8  -5  -5  399.48    4.21
   8   5  -5  384.69    3.31
  -8   5  -5  398.18    2.68
   7   8  -2  551.13    6.50
  -7   8  -2  547.10    3.39
   7  -8  -2  528.95    3.85
  -7   8  -2  536.19    4.03
  -7   8   2  529.14    3.03
   7  -8   2  559.17    3.87
  -7   8  -2  570.08    3.27
  -7  -8   2  530.36    4.22
  -7   8  -2  546.67    3.14
  -7   8   2  539.90    3.38
  -7   8  -2  525.49    3.24
  -7   8   2  548.88    3.31
   7   8   2  512.81    5.95
  -7  -8  -2  545.61    4.04
  -2   6 -10  267.21    2.59
  -2   6  10  266.06    2.76
   2   6  10  271.86    3.12
   2  -6 -10  269.59    2.47
  -2   6 -10  280.91    2.30
  -2   6 -10  264.99    2.17
   2  -6 -10  262.57    2.30
   2   6 -10  266.78    2.77
   2  -6 -10  272.60    2.27
  -2   6 -10  270.23    2.20
   2   6 -10  267.94    2.21
   2   6 -10  255.72    3.14
  -2   6 -10  262.15    2.18
  -2  -6 -10  266.43    2.34
  -2  -6 -10  252.36    2.24
  -2   6 -10  280.35    2.82
  -2  -6 -10  260.01    2.21
  -2  -6 -10  251.33    2.70
  -2  -6 -10  255.66    2.13
   2   6 -10  264.05    2.86
   2  -6 -10  267.89    2.79
   2   6 -10  278.65    3.84
  -2  -6 -10  267.90    2.67
   4  -1 -11 1755.18    6.64
   4  -1 -11 1750.64    5.90
  -4  -1 -11 1717.70    6.94
   4  -1 -11 1743.09    6.77
   4   1 -11 1775.63    7.06
   4   1 -11 1762.08    5.85
   4  -1 -11 1819.31    6.74
  -4   1 -11 1768.55    5.81
  -4  -1 -11 1793.88    5.96
   4   1 -11 1810.00    8.67
  -4  -1 -11 1776.34    5.93
  -4   1 -11 1798.43    6.37
   4  -1 -11 1750.29    6.61
   4   1 -11 1709.62    7.24
  -4   1 -11 1487.11    6.00
  -4   1 -11 1499.51    6.30
  -4  -1 -11 1737.54    6.82
  -4  -1 -11 1693.88    7.46
   4   1 -11 1757.78    6.14
  -4   1 -11 1777.70    5.84
  -4   1 -11 1786.29    6.95
   4  -1 -11 1880.48    8.27
   1   0 -12   17.32    0.74
   1   0 -12   15.87    0.55
   1   0 -12   15.93    0.74
  -1   0 -12   15.80    0.71
  -1   0 -12   15.49    0.72
  -1   0 -12   14.95    0.71
   1   0 -12   18.48    0.77
   1   0 -12   16.51    0.76
   0 -10  -6    3.69    0.46
   0 -10  -6    3.64    0.48
   0 -10   6    3.60    0.55
   0 -10  -6    3.44    0.57
   0  10   6    2.54    0.53
   0  10  -6    3.18    0.45
   0  10  -6    3.22    0.30
   0  10  -6    2.76    0.57
  -3  11   0  306.73    2.56
  -3 -11   0  309.01    2.75
  -3  11   0  312.50    2.89
   3 -11   0  314.66    2.64
  -3  11   0  307.09    2.72
   3  11   0  317.43    4.20
   3  11   0  312.68    2.57
   3 -11   0  309.21    3.10
   9   5   1  127.29    2.12
  -9  -5   1  129.90    2.32
   9   5   1  128.44    2.95
   9  -5  -1  131.46    1.79
   9  -5  -1  130.41    2.05
  -9  -5   1  123.11    1.99
  -9   5  -1  126.37    1.84
   9   5  -1  129.84    2.18
  -9  -5  -1  133.93    2.45
  -9  -5  -1  132.36    2.03
  -9  -5  -1  131.46    1.96
   9  -5   1  129.08    1.99
   9   5  -1  130.24    2.97
  -5 -10   0    3.18    0.48
   5  10   0    3.79    0.88
   5 -10   0    4.22    0.49
  -5 -10   0    3.74    0.62
  -5  10   0    3.89    0.45
  -5  10   0    3.34    0.46
  -5  10   0    3.23    0.37
  -5  10   0    3.79    0.33
  -5  10   0    6.00    0.48
   5  10   0    5.15    0.57
  10   0  -1 2261.91    8.18
 -10   0  -1 2274.75    8.28
  10   0  -1 2287.03    7.54
 -10   0  -1 2250.77    9.33
 -10   0   1 2196.03    7.79
  10   0  -1 2282.66    9.74
  10   0   1 2352.54    8.03
  10   0   1 2244.23    9.50
  10   1   0    3.64    0.76
  10  -1   0    3.08    0.66
  10  -1   0    2.20    0.56
 -10   1   0    3.70    0.51
 -10  -1   0    2.71    0.52
  10   1   0    1.92    0.60
  -5  -3 -10   27.05    0.91
  -5   3 -10   24.76    0.86
   5  -3 -10   26.65    0.84
   5  -3 -10   25.62    0.84
   5   3 -10   28.08    1.19
   5  -3 -10   26.15    0.81
  -5  -3 -10   27.02    0.78
  -5  -3 -10   27.97    1.02
   5   3 -10   27.38    0.97
   5  -3 -10   26.84    1.02
   5   3 -10   28.71    1.01
   5   3 -10   26.03    0.84
  -5   3 -10   24.12    0.81
   5   3 -10   27.47    0.83
  -5  -3 -10   27.67    0.88
   5   3 -10   26.17    1.07
   5  -3 -10   27.35    0.86
  -8  -2  -7  296.59    3.21
   8   2  -7  306.57    3.47
  -8  -2  -7  327.14    3.18
  -8  -2  -7  327.77    3.80
  -8   2  -7  312.79    2.64
   8   2  -7  306.48    2.78
   8  -2  -7  333.47    2.96
   8  -2  -7  324.39    3.25
   8   2  -7  330.31    3.37
   8  -2  -7  333.85    3.35
   8  -2  -7  319.98    2.67
  -8   2  -7  315.11    2.76
   8   2  -7  341.04    4.04
  -8   2  -7  324.62    3.23
  -8  -2  -7  327.17    2.39
   8   2  -7  317.62    2.99
  -8   2   7  319.83    2.42
   8  -4  -6   63.79    1.23
   8  -4  -6   63.84    1.18
  -8   4  -6   61.19    1.23
  -8   4  -6   66.04    1.43
  -8  -4  -6   65.72    1.69
   8  -4  -6   66.04    1.45
   8   4  -6   67.02    1.63
   8   4  -6   66.61    1.98
   8  -4  -6   64.98    1.42
   8   4  -6   65.70    1.72
  -8  -4  -6   65.20    1.22
  -8  -4  -6   62.60    1.55
  -8   4   6   68.10    1.22
  -8   4  -6   62.90    1.15
   8   7   0  264.40    4.34
   8  -7   0  278.49    2.71
  -8   7   0  267.63    2.07
   8   7   0  258.21    3.05
  -8   7   0  277.58    2.49
  -7   6  -6   60.65    1.24
   7  -6  -6   61.26    1.36
  -7  -6  -6   62.98    1.73
  -7   6  -6   66.30    1.35
  -7   6  -6   58.08    0.98
   7  -6  -6   62.55    1.08
  -7   6  -6   64.74    1.15
   7   6  -6   63.61    1.81
  -7   6   6   60.27    1.14
   7   6  -6   59.48    1.46
   7   6  -6   61.40    1.99
  -7  -6  -6   62.21    1.48
   7   6  -6   61.56    1.36
  -7  -6  -6   61.45    1.75
  -7   6  -6   62.10    1.22
  -1  -1 -12   56.91    0.96
   1   1 -12   55.29    0.93
   1  -1 -12   55.45    1.23
   1  -1 -12   53.18    1.20
   1  -1 -12   54.13    0.99
  -1   1 -12   58.36    1.23
   1   1 -12   54.97    1.30
   1  -1 -12   54.91    1.29
  -1   1 -12   58.25    1.23
  -1  -1 -12   54.62    1.16
   1  -1 -12   55.20    1.21
  -1   1 -12   56.73    1.26
  -1  -1 -12   52.87    1.23
   1   1 -12   56.65    1.21
   3 -11  -1  350.21    3.27
   3  11   1  337.71    2.85
   3 -11   1  348.72    2.80
  -3  11   1  351.18    2.99
  -3 -11  -1  353.91    3.68
   3 -11  -1  346.08    2.79
  -3 -11  -1  353.23    4.01
   3  11  -1  359.34    2.59
   3  11   1  362.96    4.37
   3  11  -1  351.91    3.36
   3 -11  -1  354.44    2.75
  -3  11  -1  337.31    2.91
  -9   2  -5  228.17    2.13
   9  -2  -5  232.72    2.92
  -9   2  -5  221.40    2.86
   9  -2   5  224.10    2.25
   9   2  -5  229.90    3.44
  -9  -2  -5  225.92    3.15
  -9  -2  -5  235.58    2.89
  -9  -2  -5  228.51    2.85
   9   2  -5  226.52    2.88
  -9   2  -5  240.24    2.82
   9  -2  -5  224.16    2.29
  -9   2   5  230.55    2.20
  -9  -2  -5  215.41    2.56
  -9   2  -5  220.93    2.34
   9  -2  -5  236.10    2.68
  -9  -2  -5  234.12    2.04
   9   2  -5  226.87    2.51
   9  -2  -5  229.91    2.52
   9   2  -5  235.69    2.89
   5 -10  -1  163.54    2.20
   5  10  -1  177.23    3.42
   5  10  -1  164.18    2.45
  -5  10  -1  171.91    1.76
  -5 -10   1  173.09    2.35
  -5  10  -1  163.28    1.94
   5  10   1  163.29    3.20
  -5  10   1  159.51    2.09
  -5 -10  -1  174.27    2.86
  -5  10   1  172.54    2.01
  -5 -10  -1  165.09    2.21
  -5  10   1  175.24    1.78
  -5  10  -1  161.10    1.87
   5 -10   1  169.35    2.32
  -5  10   1  170.69    1.98
 -10   1   1   65.98    1.37
  10  -1  -1   66.76    1.72
  10  -1  -1   65.83    1.28
 -10   1  -1   68.15    1.32
 -10  -1   1   72.28    1.47
  10  -1   1   68.67    1.70
  10   1   1   67.23    1.46
  10  -1  -1   72.67    1.52
  10   1   1   65.09    1.83
 -10  -1  -1   63.70    1.47
 -10   1  -1   71.24    1.51
  10   1  -1   70.38    1.58
  10  -1   1   65.30    1.39
  -1  10   6  187.45    2.52
  -1  10  -6  185.40    1.73
   1  10  -6  187.17    2.53
  -1  10  -6  190.17    2.20
  -1 -10  -6  185.19    2.52
   1 -10  -6  193.75    2.01
   1 -10  -6  187.03    2.41
  -1  10  -6  191.26    2.56
   1 -10  -6  183.77    2.17
   1  10  -6  183.04    2.61
   1 -10   6  179.56    2.60
  -3  -8  -8  775.34    3.97
   3  -8   8  767.78    4.98
  -3  -8   8  767.51    5.64
   3  -8  -8  772.51    4.12
   3   8  -8  785.21    4.90
  -3  -8  -8  754.21    3.57
   3  -8  -8  779.45    4.03
  -3   8  -8  782.28    3.93
   3  -8  -8  765.12    3.79
   3   8  -8  766.82    5.32
  -3   8  -8  782.47    3.66
  -3  -8  -8  781.02    4.67
  -3  -8  -8  756.91    5.38
  -3   8   8  777.60    4.69
  -3   8  -8  758.36    4.53
  -6  -8  -5  929.01    6.54
   6   8  -5  874.72    6.91
  -6   8  -5  916.02    4.21
   6   8   5  917.94    5.21
  -6   8  -5  926.79    4.20
  -6  -8  -5  941.07    6.31
  -6   8   5  911.68    4.21
  -6  -8  -5  924.82    5.91
   6   8  -5  890.74    5.63
  -6   8  -5  923.28    4.00
  -6   8   5  916.69    4.19
  -6   8  -5  899.51    4.72
   6  -8  -5  889.65    4.96
  -6  -8  -5  914.26    5.21
  -6  -8  -5  911.25    4.80
   6   8  -5  904.53    7.44
   6   8  -5  929.78    6.05
   7   5  -7   54.76    1.36
   7   5  -7   57.85    1.83
  -7   5  -7   54.19    1.22
  -7  -5  -7   57.77    1.59
  -7   5  -7   53.57    1.56
  -7   5  -7   54.83    1.16
   7  -5  -7   57.22    1.25
  -7  -5  -7   56.48    1.44
   7   5  -7   52.91    1.38
  -7  -5  -7   56.70    1.15
   7   5  -7   52.34    1.61
  -7  -5  -7   58.93    1.68
   7  -5  -7   54.94    1.05
   7   5  -7   56.98    1.28
  -7   5  -7   55.85    1.10
   7   5  -7   54.53    1.50
   8  -7   1  129.11    1.83
   8  -7  -1  134.93    1.94
  -8   7  -1  130.69    1.48
  -8   7  -1  128.12    1.65
  -8  -7  -1  137.18    2.50
   8   7  -1  120.43    2.16
   8   7   1  131.16    3.16
  -8   7   1  129.82    1.69
  -8   7   1  126.71    1.69
  -8   7   1  129.48    1.42
  -8   7  -1  127.72    1.73
   8   7  -1  124.55    3.04
  -2  11  -3  203.79    2.41
   2  11   3  212.19    3.02
   2 -11  -3  217.72    2.20
  -2 -11  -3  218.10    3.03
   2  11  -3  206.76    2.70
  -2  11  -3  192.05    2.45
   2 -11   3  197.11    2.63
  -2  11   3  214.43    2.41
   2 -11  -3  216.95    2.43
   2  11  -3  207.16    3.18
   2  11   3  206.24    2.49
  -2  11  -3  198.28    2.00
  -2 -11   3  211.26    2.82
  -2  11   3  207.87    2.49
  -2 -11  -3  211.97    2.77
   2 -11  -3  213.01    2.50
  -3 -10  -5  110.09    1.58
  -3  10  -5  100.15    1.46
  -3 -10  -5  107.44    1.53
  -3  10   5  108.56    1.51
  -3  10  -5  103.54    1.80
   3 -10  -5  114.62    1.73
   3  10  -5  110.99    2.37
  -3  10   5  111.50    1.82
  -3 -10  -5  105.31    2.07
   3  10   5  103.76    2.00
   3  10  -5  116.23    2.17
   3 -10   5  106.99    1.94
   3 -10  -5  111.23    1.72
  -3 -10  -5  110.20    2.18
  -3  10  -5  109.59    1.45
   3 -10  -5  109.34    1.44
  -3 -10   5  118.59    2.22
   3  10   5  105.44    1.89
   3  -7  -9  401.52    2.91
  -3  -7  -9  395.99    2.98
   3  -7  -9  395.73    2.78
  -3   7  -9  413.56    2.82
   3   7  -9  413.83    3.86
  -3   7   9  418.54    3.36
  -3  -7  -9  396.79    2.54
   3   7  -9  410.49    3.55
  -3  -7  -9  405.11    3.13
   3   7   9  407.34    3.92
  -3  -7  -9  400.52    2.82
  -3   7  -9  420.03    3.29
  -3   7  -9  394.76    2.65
  -4   9  -6  334.94    3.12
   4  -9  -6  321.15    2.38
   4  -9   6  322.13    3.21
   4  -9  -6  326.80    2.39
  -4  -9  -6  337.94    2.52
   4   9  -6  316.47    3.62
  -4   9  -6  320.88    2.44
   4  -9  -6  323.35    2.71
  -4  -9  -6  327.93    3.47
  -4   9  -6  319.22    2.31
   4  -9  -6  327.47    2.92
  -4  -9   6  335.74    3.72
  -4   9  -6  334.15    2.65
   4   9   6  325.33    3.36
   4   9  -6  320.96    3.94
  -4   9   6  327.66    2.42
   4   9  -6  323.00    3.60
  -4   9   6  329.34    2.94
  -4  -9  -6  330.25    3.78
  -4  -9  -6  320.34    2.73
  -8   6  -4  100.87    1.66
   8   6  -4   98.30    2.56
  -8   6   4   97.06    1.47
  -8   6  -4   94.68    1.36
  -8  -6  -4   96.82    2.17
   8  -6  -4   94.80    1.64
  -8   6  -4   95.05    1.35
   8  -6  -4   98.43    1.45
   8   6   4   89.59    2.36
   8   6  -4   99.99    2.01
  -8  -6  -4   97.16    1.81
  -8   6   4  100.57    1.48
  -8  -6  -4   96.52    1.65
  -8  -6  -4  100.33    2.21
  -8   6  -4   91.93    1.41
   0  -2 -12   79.19    1.39
   0  -2 -12   82.15    1.48
   0  -2 -12   79.28    1.22
   0  -2 -12   81.60    1.42
   0   2 -12   81.09    1.48
   0   2 -12   80.95    1.41
   0   2 -12   80.36    1.58
   0   2 -12   83.53    1.46
   0  -5 -11  116.30    1.62
   0   5 -11  113.06    1.67
   0   5 -11  111.02    1.44
   0   5  11  113.04    1.92
   0   5 -11  109.22    1.95
   0  -5 -11  115.79    1.84
   0   5 -11  109.27    1.70
   0   5 -11  112.04    1.53
   0  -5 -11  111.94    1.62
   0  -5 -11  111.72    1.53
   0  -5 -11  116.72    1.57
  -4  -2 -11  648.35    3.46
   4   2 -11  621.45    3.49
   4   2 -11  618.86    5.14
  -4   2 -11  621.54    3.46
   4   2 -11  614.36    4.22
   4   2 -11  595.87    4.46
   4   2 -11  604.09    3.45
  -4   2 -11  664.36    4.06
  -4   2 -11  624.73    3.46
  -4  -2 -11  637.21    3.99
  -4  -2 -11  637.33    3.55
  -4  -2 -11  641.29    4.24
   4  -2 -11  627.26    4.08
   4   2 -11  609.35    3.84
   4  -2 -11  624.16    3.94
   4  -2 -11  647.34    4.84
   4  -2 -11  622.55    3.51
   4  -2 -11  644.77    3.99
  -4   2 -11  643.00    4.03
   4  -2 -11  621.96    3.88
  -4  -2 -11  660.72    4.19
   0  11  -4 1130.14    6.26
   0 -11  -4 1092.83    6.14
   0  11  -4 1088.59    4.31
   0  11   4 1145.30    5.99
   0  11  -4 1116.78    6.10
   0 -11   4 1087.89    6.37
   0 -11  -4 1130.45    5.54
   0 -11  -4 1093.44    4.96
   9  -5  -2    0.15    0.47
  -9   5  -2    0.42    0.25
  -9   5   2    0.61    0.35
  -9  -5  -2    0.66    0.40
  -9  -5  -2    0.37    0.36
  -9  -5   2    1.26    0.43
  -9   5  -2    1.13    0.34
   9  -5   2    0.65    0.40
   9  -5  -2    0.42    0.33
  -9  -5  -2    0.94    0.39
  -9  -5   2    0.62    0.39
   9  -5  -2    0.84    0.42
   9   5   2    1.15    0.46
  -9   5  -2    1.16    0.41
   9   5  -2    0.77    0.55
   9   5   2    0.39    0.62
   4  10  -4   24.73    1.10
   4 -10  -4   25.88    0.81
  -4 -10  -4   26.71    0.85
  -4 -10   4   25.89    1.00
   4  10  -4   25.28    1.32
   4 -10  -4   24.90    0.89
  -4 -10  -4   25.72    0.83
  -4 -10  -4   26.94    1.20
  -4  10   4   25.53    0.89
   4  10   4   24.94    0.92
   4 -10   4   25.37    1.00
  -4  10  -4   23.42    0.93
  -4 -10   4   25.85    1.08
  -4 -10  -4   26.49    1.19
   4 -10  -4   25.81    0.72
  -4  10   4   24.91    0.80
  -4  10  -4   23.53    0.75
   4  10   4   27.18    1.21
  10   0  -2  947.34    4.86
  10   0   2  921.42    4.96
 -10   0  -2  993.07    6.46
  10   0  -2  952.90    6.36
 -10   0  -2  906.71    4.82
  10   0   2  884.71    6.05
 -10   0  -2  937.08    5.49
 -10   0   2  959.25    5.02
 -10  -2   0  973.41    6.26
  10   2   0  954.63    5.38
  10   2   0  935.93    6.87
 -10  -2   0  961.87    5.39
 -10   2   0  960.89    5.20
  10  -2   0  991.88    5.07
 -10  -2   0  978.62    4.63
  10  -2   0  954.91    5.79
  -3 -11  -2  391.16    4.20
  -3  11   2  387.82    3.27
   3  11  -2  384.04    3.64
   3 -11   2  355.59    2.80
  -3 -11  -2  386.43    2.95
   3 -11   2  364.48    3.46
  -3  11   2  388.29    3.14
   3 -11  -2  396.66    2.85
  -3 -11   2  391.97    3.60
   3  11   2  384.40    4.37
   3 -11  -2  381.05    3.00
   3 -11  -2  391.70    3.40
  -3 -11  -2  389.47    3.89
  -3  11  -2  362.58    3.11
   3  11   2  376.47    3.20
  -3  11  -2  366.16    3.07
   7  -7  -5  102.43    1.66
  -7  -7  -5  109.20    2.26
  -7  -7  -5  110.86    2.02
  -7   7  -5  117.23    1.62
   7   7   5  111.69    1.78
   7   7  -5  106.76    2.11
  -7   7   5  108.09    1.48
  -7   7  -5  107.64    1.44
   7   7  -5  111.71    2.84
   7   7  -5  106.54    1.92
  -7  -7  -5  110.83    1.93
  -7   7  -5  110.81    1.65
  -7   7  -5  113.44    1.41
  -2   0 -12    3.08    0.40
   2   0 -12    4.09    0.36
   2   0 -12    2.81    0.44
   2   0 -12    3.33    0.48
  -2   0 -12    2.57    0.44
  -2   0 -12    3.35    0.44
   1  -2 -12  128.58    1.82
   1  -2 -12  133.01    1.81
   1  -2 -12  136.53    1.60
  -1   2 -12  127.45    1.82
  -1   2 -12  131.77    1.94
   1   2 -12  129.39    1.79
  -1   2 -12  126.46    1.76
   1   2 -12  126.67    1.99
  -1  -2 -12  130.90    1.69
   1   2 -12  132.61    1.77
  -1   2 -12  130.35    1.82
  -1  -2 -12  129.61    1.90
  -1   2 -12  136.08    1.85
  -1  -2 -12  131.90    1.75
  -1  -2 -12  131.67    1.86
  -1  -2 -12  136.47    1.56
   1  -2 -12  134.89    1.80
  -1   5 -11  260.01    2.20
  -1   5 -11  261.72    2.51
   1   5 -11  259.61    3.70
  -1   5 -11  268.32    2.92
   1  -5 -11  259.00    2.76
  -1  -5 -11  261.19    2.25
   1   5 -11  260.45    2.30
   1  -5 -11  277.16    2.49
  -1  -5 -11  264.66    2.74
   1   5 -11  269.82    2.63
  -1   5  11  276.06    2.87
   1  -5 -11  249.75    2.37
  -1   5 -11  274.85    2.48
  -1  -5 -11  266.23    2.32
  -1   5 -11  258.48    2.31
   1   5 -11  256.33    3.03
   1   5 -11  258.78    2.70
   1   5  11  265.22    3.01
  -1  -5 -11  262.10    2.58
   1  -5 -11  269.79    2.37
  -1   5 -11  264.59    2.27
  -1  -5 -11  278.85    2.50
  -5  10   2   80.88    1.37
   5  10   2   77.61    2.17
  -5 -10   2   80.50    1.67
   5 -10   2   79.67    1.60
  -5 -10  -2   77.42    1.50
  -5  10   2   78.87    1.39
   5  10  -2   82.59    1.81
  -5  10  -2   82.14    1.44
  -5 -10  -2   79.23    1.95
  -5  10  -2   82.40    1.28
   5  10   2   81.22    1.40
  -5  10  -2   80.16    1.37
  -5  10  -2   82.09    1.35
  -6   9  -3  352.36    2.57
   6  -9   3  363.38    3.30
  -6   9  -3  359.98    2.67
  -6   9  -3  352.35    2.94
  -6  -9   3  358.31    3.49
   6  -9  -3  337.82    3.13
  -6   9  -3  349.02    2.62
   6   9   3  348.58    4.54
   6   9   3  361.10    2.94
   6   9  -3  377.82    4.00
  -6  -9  -3  350.28    3.11
  -6   9   3  360.37    2.76
  -6   9   3  347.25    2.65
  -6  -9  -3  363.65    2.71
  -6  -9  -3  369.31    4.21
  10   1   2  224.65    3.25
 -10   1  -2  232.35    3.03
  10   1   2  230.47    2.54
  10  -1  -2  226.64    3.02
 -10   1  -2  224.01    2.36
  10  -1   2  220.74    2.43
  10  -1   2  217.64    2.94
  10   1  -2  227.93    2.78
 -10  -1  -2  226.14    3.10
  10   1  -2  236.78    3.40
 -10  -1  -2  228.02    2.74
  10   1  -2  218.12    2.43
 -10   1  -2  225.91    2.68
 -10  -1   2  228.18    2.50
 -10   1   2  230.45    2.48
  10  -1  -2  232.82    2.37
   5  -9   5  119.15    1.91
   5   9  -5  125.27    2.68
   5  -9  -5  117.07    1.38
  -5  -9  -5  115.42    1.73
   5  -9  -5  118.37    1.55
  -5   9  -5  115.74    1.44
   5   9   5  105.30    2.16
  -5  -9  -5  111.53    2.32
  -5   9   5  122.70    1.71
  -5   9  -5  117.81    1.59
  -5   9  -5  116.24    1.80
   5   9   5  117.53    1.93
   5   9  -5  114.92    2.17
  -5   9   5  118.55    1.54
  -5  -9  -5  115.55    2.16
  -5  -9   5  129.73    2.32
  -5  -9  -5  119.75    2.12
   5  -9  -5  115.94    1.79
  -5  -9  -5  119.32    1.51
   5   9  -5  122.28    2.24
  -1 -11  -4   72.86    1.74
  -1  11   4   74.82    1.48
   1  11  -4   72.47    1.07
  -1 -11  -4   70.14    1.54
  -1 -11  -4   72.70    1.36
  -1  11  -4   72.58    1.18
  -1  11   4   75.73    1.58
  -1  11  -4   73.84    1.56
  -1  11  -4   76.59    1.63
   1  11  -4   74.38    1.81
   1 -11  -4   71.75    1.59
  -1 -11   4   72.11    1.68
   1  11   4   71.20    1.60
   1  11   4   69.45    1.56
   1 -11  -4   72.24    1.33
   1  11  -4   73.36    1.67
  -7  -8  -3  106.58    2.21
   7  -8  -3  101.78    1.39
   7   8   3   97.34    2.53
  -7   8  -3  104.37    1.71
  -7   8  -3  107.90    1.49
  -7   8  -3   97.71    1.39
  -7   8   3  100.79    1.49
  -7   8  -3   99.50    1.50
  -7   8  -3   94.74    1.38
   7   8  -3   94.47    1.99
  -7   8   3  105.31    1.50
  -7  -8  -3   99.70    1.75
  -7   8   3   97.59    1.32
  -7  -8   3  101.37    1.93
  -7  -8  -3  100.37    2.24
   7  -8  -3   92.40    1.65
  10  -2  -1  171.42    2.50
 -10  -2  -1  170.64    1.87
 -10   2   1  168.61    2.15
 -10  -2  -1  174.60    2.77
  10   2  -1  173.15    3.05
  10  -2   1  175.97    2.55
 -10  -2   1  180.61    2.31
 -10  -2   1  184.40    2.06
  10   2   1  168.08    3.01
 -10  -2  -1  168.55    2.34
  10  -2   1  175.01    2.18
 -10   2  -1  179.57    2.35
  10   2   1  171.80    2.31
  10   2  -1  177.70    2.51
  -8   7  -2  141.95    1.73
   8  -7  -2  145.45    1.77
  -8   7  -2  144.10    1.57
   8  -7  -2  144.21    2.00
  -8   7  -2  139.88    1.62
  -8   7   2  144.21    1.79
   8   7  -2  144.70    2.37
   8   7  -2  143.59    3.22
  -8   7   2  141.71    1.77
  -8   7  -2  145.78    1.88
   4  -5 -10   50.47    1.24
  -4   5 -10   45.44    0.99
  -4  -5 -10   49.94    1.17
  -4   5 -10   44.57    1.03
   4   5 -10   44.65    0.97
   4   5 -10   44.80    1.41
   4   5 -10   45.08    1.56
   4  -5 -10   50.68    1.08
  -4  -5 -10   47.44    1.03
  -4  -5 -10   50.05    1.11
  -4   5 -10   45.87    1.02
   4   5 -10   45.44    1.02
   4  -5 -10   48.59    1.04
   4  -5 -10   50.94    1.09
  -4   5 -10   44.93    0.99
  -4  -5 -10   47.02    1.28
   4   5 -10   45.17    1.27
  -4  -5 -10   50.43    0.89
   6  -4  -9  101.63    1.46
   6  -4  -9   99.66    1.47
  -6  -4  -9  102.88    2.06
   6   4  -9   94.60    1.83
   6  -4  -9  102.94    1.82
   6   4  -9   97.76    1.79
  -6  -4  -9   96.55    1.49
  -6   4  -9   97.70    1.49
   6   4  -9   96.37    1.88
   6   4  -9  100.28    1.57
  -6  -4  -9   98.52    1.85
  -6  -4  -9   99.07    1.43
  -6   4  -9   96.45    1.50
   3   9  -7  282.00    3.35
  -3   9   7  274.27    2.84
  -3  -9  -7  262.88    3.27
  -3   9  -7  261.62    2.15
   3  -9  -7  265.43    2.30
  -3  -9   7  233.30    3.15
  -3  -9  -7  269.11    3.01
   3  -9   7  273.58    3.09
   3  -9  -7  265.11    2.53
   3  -9  -7  252.63    2.38
  -3  -9  -7  265.89    2.22
   3   9  -7  252.07    3.15
   3   9   7  238.28    3.03
   3   9  -7  255.73    3.31
  -3  -9  -7  262.60    2.30
   3  -9  -7  260.10    2.21
   2  -1 -12  376.27    2.59
  -2   1 -12  377.47    3.05
  -2  -1 -12  375.43    3.15
   2   1 -12  372.78    3.19
  -2  -1 -12  371.18    2.83
  -2   1 -12  367.79    3.02
   2   1 -12  356.59    3.30
  -2   1 -12  359.64    3.26
   2  -1 -12  387.31    3.11
   2   1 -12  360.43    2.44
  -2   1 -12  371.70    2.92
   2   1 -12  376.68    3.02
   2  -1 -12  373.99    3.08
  -2  -1 -12  363.63    3.12
   2  -1 -12  382.45    3.18
  -9   4   4   38.96    0.97
  -9   4  -4   36.90    0.99
   9  -4  -4   42.11    1.09
  -9   4  -4   40.46    0.87
   9   4  -4   38.95    1.33
   9   4   4   35.04    1.47
   9   4  -4   43.18    1.67
   9  -4   4   40.44    1.11
  -9  -4  -4   41.71    1.02
   9  -4  -4   38.25    0.92
  -9  -4  -4   39.58    1.24
   9  -4  -4   41.70    1.20
  -9   4  -4   39.64    1.14
   9   4  -4   40.50    1.13
   9  -4  -4   40.92    1.12
  -9  -4  -4   38.55    1.37
   0  -8   9   61.72    1.60
   0   8  -9   66.65    1.31
   0   8   9   68.42    1.60
   0   8  -9   64.68    1.51
   0   8  -9   67.42    1.62
   0  -8  -9   65.73    1.09
   0  -8  -9   66.73    1.43
   0  -8  -9   65.63    1.37
   0  -8  -9   67.47    1.34
   2 -10  -6  302.14    2.43
   2 -10  -6  287.53    2.84
  -2  10  -6  301.65    3.09
   2 -10  -6  305.83    2.56
  -2 -10   6  299.84    3.52
  -2  10  -6  290.69    2.46
   2  10  -6  298.42    3.39
   2  10  -6  294.76    3.41
  -2 -10  -6  297.28    2.52
  -2  10  -6  295.68    2.26
  -2 -10  -6  295.77    2.30
  -2 -10  -6  293.34    3.30
   2 -10   6  297.93    3.34
  -2  10   6  302.90    3.12
  -2  10   6  287.33    2.35
  -3   4 -11  253.83    2.35
   3   4 -11  242.30    2.33
  -3   4 -11  241.13    2.25
  -3   4 -11  233.16    2.07
  -3  -4 -11  238.13    2.26
   3  -4 -11  243.98    2.34
  -3  -4 -11  242.68    2.53
  -3   4 -11  244.37    2.35
  -3  -4 -11  239.37    2.44
   3   4 -11  257.09    3.54
  -3  -4 -11  249.85    2.05
   3  -4 -11  248.79    2.40
   3  -4 -11  246.64    2.40
  -3   4 -11  253.61    2.40
  -3  -4 -11  241.18    2.42
   3   4 -11  249.30    2.56
   8   3  -7  320.55    3.37
  -8  -3  -7  323.24    3.37
   8  -3  -7  320.52    3.25
  -8   3  -7  305.84    2.59
   8   3  -7  315.05    3.04
   8  -3  -7  299.40    2.68
   8   3  -7  311.01    3.63
   8   3  -7  334.36    4.14
  -8  -3  -7  318.52    3.34
  -8  -3  -7  312.19    2.46
   8  -3  -7  334.88    3.26
   8  -3  -7  311.16    2.61
  -8   3  -7  320.17    2.74
  -8   3  -7  310.41    3.12
  -8   3   7  328.04    2.50
  -8  -3  -7  314.48    3.77
  -7   0  -9   71.33    1.07
   7   0  -9   69.57    1.39
   7   0  -9   68.07    1.40
  -7   0  -9   72.55    1.49
  -7   0  -9   71.07    1.56
  -7   0  -9   67.96    1.44
   7   0  -9   67.76    1.67
  -6   0 -10   82.98    1.61
   6   0 -10   85.37    1.90
   6   0 -10   79.80    1.56
  -6   0 -10   84.56    1.45
  -6   0 -10   82.05    1.21
  -6   0 -10   81.90    1.60
   6   0 -10   83.70    1.55
   6   0 -10   80.71    1.38
  -9  -3  -5  284.73    3.65
  -9   3   5  293.03    2.49
  -9  -3  -5  298.43    3.24
  -9   3  -5  291.19    3.03
  -9  -3  -5  301.53    2.45
  -9   3  -5  286.23    2.59
   9  -3  -5  296.11    2.56
   9  -3  -5  290.14    3.10
  -9  -3  -5  306.96    3.47
   9   3  -5  298.14    2.91
  -9   3  -5  290.72    2.33
   9  -3  -5  297.29    2.80
   9   3  -5  305.80    4.11
   3   6 -10  403.02    3.64
   3   6 -10  399.18    2.76
  -3   6 -10  401.54    2.80
  -3  -6 -10  400.34    2.92
  -3  -6 -10  392.34    3.52
   3   6 -10  386.15    3.44
  -3  -6 -10  397.19    2.86
   3  -6 -10  396.63    2.90
  -3  -6 -10  409.75    2.64
  -3  -6 -10  402.35    2.58
   3  -6 -10  401.64    2.89
  -3   6 -10  404.71    3.06
   3   6 -10  392.64    4.49
  -7   4  -8  105.13    1.55
   7  -4  -8  105.91    1.48
   7  -4  -8  107.40    1.46
  -7   4  -8  109.04    1.73
   7   4  -8  112.21    1.90
   7   4  -8  109.44    1.70
  -7  -4  -8  109.67    1.50
  -7  -4  -8  110.25    2.26
   7   4  -8  111.49    1.97
   7   4  -8  111.31    2.05
   7   4  -8  104.35    2.24
  -7  -4  -8  113.53    2.00
   7   4  -8  112.08    2.35
  -7  -4  -8  113.13    2.04
   1   8  -9   24.60    0.88
   1   8  -9   22.21    1.00
  -1   8   9   23.79    0.97
  -1  -8  -9   24.70    0.72
  -1   8  -9   24.07    0.98
  -1  -8   9   24.60    1.07
  -1  -8  -9   24.75    0.97
   1  -8   9   25.48    1.05
  -1  -8  -9   23.85    0.83
   1  -8  -9   23.69    0.82
   1  -8  -9   23.87    0.85
  -1   8  -9   23.77    0.76
  -1   8  -9   23.89    0.63
  -1  -8  -9   23.59    0.72
   1   8   9   23.57    1.05
  -1  -8  -9   23.54    0.84
   1   8  -9   25.04    1.09
  -1   8  -9   23.49    0.95
   1  -8  -9   24.68    0.77
   0  -9  -8  136.14    2.05
   0   9  -8  134.36    2.18
   0  -9  -8  143.58    2.00
   0   9  -8  149.74    2.39
   0  -9   8  139.02    2.39
   0   9   8  142.36    2.27
   7   1  -9  131.62    1.96
  -7  -1  -9  125.64    2.08
  -7  -1  -9  134.25    2.32
  -7  -1  -9  128.27    2.01
  -7  -1  -9  129.13    1.97
  -7   1  -9  128.63    1.85
  -7   1  -9  126.19    1.82
  -7   1  -9  127.18    2.02
   7  -1  -9  131.10    1.87
   7  -1  -9  132.51    1.84
   7   1  -9  135.69    2.39
   7   1  -9  126.85    1.96
  -7  -1  -9  131.01    1.49
   7   1  -9  133.84    1.95
   7  -1  -9  128.69    1.74
  -6  -1 -10  289.66    3.08
  -6   1 -10  276.43    2.55
  -6  -1 -10  282.32    2.70
   6   1 -10  279.38    2.51
  -6  -1 -10  285.42    2.96
   6  -1 -10  288.41    3.35
  -6   1 -10  272.29    2.73
   6   1 -10  278.64    2.87
  -6  -1 -10  285.94    2.27
   6   1 -10  288.30    2.97
   6   1 -10  272.54    3.38
   6  -1 -10  286.26    2.71
  -6   1 -10  292.62    2.21
   6  -1 -10  291.79    2.81
  -6  -1 -10  273.67    2.55
  -6   1 -10  283.08    2.80
 -10  -2   2   15.57    0.73
 -10   2  -2   15.04    0.81
  10   2  -2   15.52    0.77
  10  -2   2   13.52    0.86
 -10   2  -2   15.63    0.75
 -10  -2   2   15.63    0.68
  10  -2  -2   14.11    0.92
  10  -2   2   14.83    0.78
  10   2  -2   15.73    0.95
 -10  -2  -2   15.47    0.85
  10   2   2   15.44    0.80
 -10   2  -2   16.62    0.88
 -10   2   2   13.94    0.69
  10  -2  -2   14.95    0.83
 -10  -2  -2   14.88    0.58
  10   2   2   17.94    1.12
   9   0  -6  396.72    3.16
  -9   0  -6  401.22    3.06
  -9   0  -6  389.78    3.26
  -9   0  -6  416.11    4.29
   9   0  -6  402.49    4.17
   9   0   6  402.83    2.93
   9   0  -6  406.57    3.82
   9   0  -6  414.18    3.64
   0  -7 -10   65.68    1.36
   0  -7  10   63.01    1.58
   0   7 -10   65.01    1.56
   0   7  10   67.61    1.57
   0  -7 -10   65.68    1.13
   0   7 -10   63.26    1.44
   0  -7 -10   61.90    1.13
   0  -7 -10   65.84    1.19
   0   7 -10   64.35    1.31
   0   7 -10   65.17    1.05
   0  -7 -10   66.44    1.41
   5   4 -10   88.84    1.43
   5   4 -10   89.77    1.72
  -5   4 -10   87.78    1.32
   5  -4 -10   84.84    1.43
  -5   4 -10   88.62    1.46
  -5  -4 -10   87.98    1.49
   5   4 -10   85.39    1.68
   5   4 -10   84.12    1.82
   5  -4 -10   89.13    1.71
  -5   4 -10   91.88    1.51
   5  -4 -10   90.63    1.47
  -5  -4 -10   85.77    1.69
   5  -4 -10   86.16    1.37
  -5  -4 -10   90.08    1.67
  -5   4 -10   85.28    1.40
  -9   5  -3   44.75    1.20
  -9  -5   3   47.58    1.30
  -9   5  -3   44.59    1.03
   9  -5  -3   46.95    1.16
  -9  -5  -3   46.62    1.31
  -9   5  -3   44.30    0.88
   9   5  -3   45.22    1.40
  -9  -5  -3   46.86    1.15
  -9   5   3   46.96    1.08
   9   5   3   44.74    1.73
  -9  -5  -3   47.07    1.50
   9  -5   3   44.28    1.19
   9  -5  -3   45.64    1.10
   0   3 -12  832.14    4.66
   0  -3 -12  844.42    4.26
   0  -3 -12  860.56    4.92
   0  -3 -12  870.32    4.40
   0   3 -12  840.57    4.44
   0   3 -12  833.26    4.32
   0  -3 -12  859.88    4.08
   0   3 -12  849.58    5.11
   0  -3 -12  830.65    4.54
  10   0   3   11.28    0.71
 -10   0  -3   11.25    0.78
 -10   0  -3   14.18    0.77
 -10   0   3   11.27    0.63
 -10   0  -3   12.62    0.80
  10   0   3   11.43    0.86
  10   0  -3   12.73    0.68
   5   7  -8  490.20    5.15
  -5  -7  -8  513.13    4.06
  -5  -7  -8  542.73    4.73
   5  -7  -8  520.68    3.10
  -5  -7  -8  524.20    3.38
  -5  -7  -8  536.12    4.48
   5   7  -8  504.83    4.01
   5   7  -8  512.19    4.50
   5  -7  -8  528.93    3.18
   5  -7  -8  530.33    3.81
  -5   7  -8  529.27    3.51
   5   7  -8  538.55    3.50
  -5  -7  -8  550.00    3.68
   5   7  -8  525.95    4.47
   5   7   8  528.83    4.40
   4  -3 -11   22.49    0.94
  -4   3 -11   21.09    0.83
  -4   3 -11   23.90    0.73
   4  -3 -11   22.34    0.80
  -4  -3 -11   21.85    0.83
  -4   3 -11   22.35    0.75
   4  -3 -11   23.78    0.83
  -4   3 -11   22.71    0.80
   4   3 -11   24.11    1.14
   4   3 -11   24.50    0.81
  -4  -3 -11   19.51    0.79
   4   3 -11   23.09    0.73
  -4  -3 -11   17.37    0.68
   4   3 -11   24.22    1.07
  -4  -3 -11   20.61    0.73
  -4  -3 -11   21.74    0.89
   4  -3 -11   22.69    0.90
  -4   3 -11   23.22    0.80
   4  -3 -11   23.04    0.83
   4   3 -11   23.67    0.92
  -2  -2 -12  861.96    3.87
   2   2 -12  842.64    3.69
  -2   2 -12  855.63    4.51
  -2  -2 -12  853.74    4.15
   2   2 -12  926.50    6.34
  -2  -2 -12  885.58    4.71
   2  -2 -12  881.50    4.07
   2  -2 -12  871.37    4.90
   2  -2 -12  859.34    4.61
  -2   2 -12  853.05    4.40
   2  -2 -12  866.23    4.64
  -2   2 -12  894.65    4.82
   2   2 -12  817.20    4.77
   2   2 -12  818.84    4.42
   2   2 -12  874.16    4.45
  -2  -2 -12  903.68    4.92
   2   2 -12  808.85    5.07
  -2   2 -12  869.57    4.60
  -2   5 -11  338.07    2.63
   2   5 -11  332.89    2.98
  -2   5 -11  333.35    2.62
  -2   5 -11  322.83    2.70
  -2   5 -11  326.27    2.37
   2  -5 -11  320.87    3.11
   2  -5 -11  322.37    2.60
  -2   5 -11  340.77    2.67
   2  -5 -11  334.63    2.72
  -2  -5 -11  325.10    2.60
  -2   5 -11  348.34    3.12
   2  -5 -11  321.62    2.64
  -2   5 -11  320.67    2.51
   2   5 -11  326.14    2.60
   2   5 -11  319.94    3.05
   2   5 -11  314.57    3.44
  -2  -5 -11  337.18    3.09
  -2  -5 -11  322.89    2.72
  -2  -5 -11  320.21    2.85
  -2  -5 -11  326.50    2.43
  -1  -9  -8   39.13    0.92
   1   9  -8   44.47    1.11
  -1  -9  -8   38.94    1.13
  -1  -9  -8   39.33    0.85
   1  -9  -8   39.83    1.05
  -1   9   8   40.61    1.24
   1  -9  -8   37.49    0.93
  -1  -9  -8   35.66    1.14
   1   9   8   39.93    1.31
  -1   9  -8   40.74    0.80
  -1   9  -8   41.30    1.26
   1   9  -8   44.93    1.41
   1  -9   8   43.26    1.36
  -1  -9   8   42.80    1.40
  -9  -1  -6    1.29    0.50
   9   1  -6    1.34    0.40
   9   1  -6    1.19    0.56
   9  -1  -6    1.75    0.52
   9  -1  -6    2.17    0.45
  -9   1   6    2.61    0.36
   9  -1  -6    1.94    0.39
  -9   1  -6    1.96    0.42
   9  -1  -6    1.67    0.45
  -9   1  -6    1.62    0.36
  -9  -1  -6    2.46    0.49
  -9   1  -6    1.84    0.46
  -9  -1  -6    1.58    0.40
  -9  -1  -6    1.75    0.63
  -9   1  -6    1.81    0.59
   9   1  -6    1.87    0.55
   2 -11  -4  149.06    2.00
  -2  11  -4  130.69    1.89
  -2  11  -4  137.70    1.63
  -2  11   4  139.80    2.09
  -2  11   4  146.88    1.95
   2  11   4  147.01    2.39
   2 -11  -4  150.16    2.11
  -2  11  -4  132.00    2.06
  -2 -11  -4  142.54    2.30
  -2 -11   4  145.39    2.43
   2 -11  -4  141.16    1.76
   2  11   4  137.83    2.11
   2  11  -4  137.67    2.28
  -2 -11  -4  140.20    2.43
   2  11  -4  146.03    2.60
   2 -11   4  133.70    2.20
  -3 -11  -3  306.89    2.57
  -3 -11  -3  323.54    3.74
  -3 -11  -3  318.57    3.56
  -3 -11  -3  325.28    2.91
  -3  11  -3  299.74    2.73
   3 -11  -3  315.18    2.51
   3  11   3  298.00    2.96
  -3  11   3  320.30    2.96
  -3  11   3  327.22    2.82
  -3  11  -3  297.59    2.97
   3 -11  -3  322.89    3.05
  -3  11  -3  309.45    2.54
   3  11  -3  313.58    3.39
  -3 -11   3  321.62    3.46
   3  11   3  315.77    3.84
   3  11  -3  305.92    3.99
   3 -11   3  318.57    3.36
   3 -11  -3  314.75    2.84
  10   3   0   53.70    1.43
  10   3   0   57.12    1.89
 -10   3   0   57.26    1.33
 -10  -3   0   55.24    1.59
 -10  -3   0   54.04    1.19
  10  -3   0   54.82    1.42
 -10  -3   0   57.60    1.38
   5 -10   3  248.77    2.82
  -5 -10  -3  242.89    2.55
   5  10  -3  247.14    3.16
   5  10   3  256.93    2.58
  -5 -10  -3  253.51    3.38
  -5  10   3  253.44    2.36
  -5  10   3  256.94    2.46
  -5  10  -3  261.86    2.28
  -5 -10   3  254.69    2.93
  -5  10  -3  258.21    2.55
   5 -10  -3  257.82    2.16
  -5  10  -3  257.16    2.30
   5  10   3  255.84    3.72
  -5 -10  -3  252.21    3.44
  -5  10  -3  255.65    2.31
   5  10  -3  247.49    3.87
   5 -10  -3  248.37    2.68
  -5 -10  -3  260.08    2.47
   6  -7  -7   57.50    1.05
   6  -7  -7   56.39    1.02
   6   7  -7   57.74    1.56
  -6  -7  -7   56.67    1.20
  -6  -7  -7   55.64    1.64
   6   7  -7   59.61    1.85
  -6  -7  -7   58.85    1.31
  -6  -7  -7   57.70    1.64
  -6   7  -7   54.52    1.17
   6  -7  -7   58.28    1.33
  -6  -7  -7   58.09    1.42
   6   7  -7   56.40    1.82
   6   7   7   57.55    1.47
  -6   7  -7   54.47    1.08
  10   1  -3  678.13    4.24
  10  -1   3  671.54    4.07
 -10   1   3  681.03    4.12
 -10   1  -3  685.48    5.32
  10  -1  -3  702.79    4.52
  10   1   3  701.13    4.28
  10  -1  -3  688.66    4.08
 -10   1  -3  672.92    4.08
 -10   1  -3  672.02    4.71
 -10  -1   3  697.84    4.25
  10   1   3  664.07    5.52
 -10  -1  -3  676.19    4.80
   1  -7 -10  281.35    2.27
   1   7  10  282.32    3.17
   1  -7 -10  265.43    2.74
  -1   7 -10  279.88    3.04
  -1  -7 -10  271.60    2.30
   1   7 -10  274.80    3.22
  -1  -7 -10  277.20    2.43
  -1  -7 -10  268.06    2.26
  -1  -7 -10  276.55    2.76
  -1   7 -10  271.29    2.16
   1  -7 -10  270.61    2.57
  -1   7 -10  284.46    2.11
   1  -7 -10  275.42    2.41
  -1  -7  10  269.31    3.30
  -1   7 -10  270.32    2.75
   1   7 -10  276.39    2.78
  -1   7  10  283.47    3.00
   1   7 -10  275.20    2.93
   1  -3 -12   49.81    1.13
  -1   3 -12   45.19    1.21
  -1   3 -12   48.43    1.11
   1  -3 -12   47.51    1.02
  -1   3 -12   44.35    1.09
   1  -3 -12   47.24    1.14
   1   3 -12   45.18    1.17
   1  -3 -12   48.83    1.12
  -1  -3 -12   49.87    1.11
  -1  -3 -12   48.14    1.21
  -1  -3 -12   47.23    1.01
  -1  -3 -12   46.73    1.13
   1   3 -12   43.29    1.25
  -1  -3 -12   49.36    1.05
   1   3 -12   46.20    1.10
   1   3 -12   46.27    1.04
  -1   3 -12   45.86    1.06
  -1   3 -12   48.56    1.11
   5   8   7   29.35    1.12
  -5   8   7   29.53    0.85
  -5   8  -7   29.81    0.95
   5  -8  -7   30.08    0.96
   5  -8  -7   29.60    0.77
   5  -8  -7   30.36    0.78
  -5  -8  -7   31.26    1.13
  -5  -8  -7   28.83    0.88
  -5  -8  -7   30.28    1.05
  -5  -8  -7   30.17    0.71
   5   8  -7   28.39    1.18
   5   8  -7   30.52    1.44
   5   8  -7   30.94    1.31
  -5  -8  -7   31.02    1.06
  -5   8  -7   29.51    0.88
  -8   7  -3  831.94    4.04
  -8   7  -3  853.51    3.85
   8  -7  -3  854.43    4.18
   8   7   3  866.62    7.76
  -8   7  -3  851.48    3.99
   8  -7  -3  836.76    4.80
  -8   7  -3  828.62    4.52
  -8   7   3  831.04    4.17
   8   7  -3  825.39    5.63
   6  -6  -8   28.56    0.78
  -6   6  -8   27.57    0.81
   6   6  -8   27.72    1.12
   6   6  -8   28.33    1.16
   6   6  -8   28.38    1.21
   6   6  -8   28.40    1.05
   6   6  -8   28.86    0.91
  -6  -6  -8   29.74    1.09
   6   6  -8   29.10    1.31
  -6  -6  -8   31.01    1.20
   6  -6  -8   30.16    0.98
  -6  -6  -8   29.31    1.19
   6  -6  -8   28.21    0.79
  -6   6  -8   29.02    0.87
  10  -3   1  756.54    4.36
  10   3  -1  745.28    6.51
 -10  -3  -1  725.96    5.63
 -10  -3   1  742.94    4.34
 -10  -3  -1  731.44    4.85
 -10  -3   1  714.65    5.42
  10   3   1  708.34    4.94
  10   3   1  753.85    6.64
  10  -3  -1  753.00    5.10
  10   3  -1  755.47    5.06
 -10  -3   1  750.22    4.63
 -10  -3  -1  771.37    4.26
  10  -3   1  716.87    4.94
 -10   3   1  737.55    4.40
 -10   3  -1  740.65    4.66
  -4 -11   0  986.84    5.19
  -4  11   0 1019.14    4.87
  -4 -11   0 1013.00    6.42
  -4  11   0  975.17    4.92
  -4  11   0  996.84    4.53
   4  11   0  990.69    7.51
   8   5  -6  113.55    1.83
  -8   5  -6  116.85    1.84
   8   5  -6  112.41    2.61
  -8   5  -6  110.10    1.51
   8   5  -6  108.09    2.25
  -8  -5  -6  113.51    2.22
  -8  -5  -6  115.00    2.04
  -8   5   6  116.18    1.60
   8  -5  -6  112.12    1.83
  -8   5  -6  114.18    1.64
   8  -5  -6  111.79    1.50
  -8  -5  -6  108.87    1.61
  -7  -2  -9  217.56    2.21
   7  -2  -9  221.60    2.25
   7   2  -9  229.95    2.68
  -7  -2  -9  232.81    3.13
  -7   2  -9  218.73    2.33
  -7  -2  -9  214.01    2.51
  -7  -2  -9  216.01    2.76
  -7   2  -9  221.13    2.59
   7  -2  -9  219.34    2.32
  -7   2   9  224.42    1.99
  -7  -2  -9  217.46    2.71
   7   2  -9  217.43    2.60
  -7  -2  -9  219.80    2.00
   7   2  -9  224.73    2.35
   7   2  -9  220.68    2.55
   6  -2 -10 1938.60    6.98
  -6   2 -10 1927.48    6.52
  -6   2 -10 1988.88    7.05
  -6   2 -10 1888.26    6.88
   6   2 -10 1964.07    7.58
  -6  -2 -10 1977.26    6.00
  -6  -2 -10 1898.76    7.01
   6  -2 -10 2008.99    6.96
  -6  -2 -10 1881.01    6.63
  -6  -2 -10 1997.85    7.91
   6   2 -10 1914.44    7.74
   6   2 -10 1913.52    6.58
   6  -2 -10 1935.57    6.35
  -5  -6  -9   77.67    1.73
   5   6  -9   81.57    1.77
  -5   6  -9   77.52    1.33
  -5   6  -9   81.97    1.36
  -5   6  -9   78.92    1.37
   5   6  -9   79.87    1.37
   5  -6  -9   82.10    1.31
  -5  -6  -9   81.97    1.67
  -5  -6  -9   82.53    1.34
   5  -6  -9   81.07    1.29
  -8   0  -8 1037.43    5.23
   8   0  -8 1078.31    5.13
  -8   0  -8 1060.92    5.97
   8   0  -8 1095.84    5.27
   8   0  -8 1146.23    6.66
   8   0  -8 1084.30    5.63
  -8   0  -8 1178.11    6.91
  -9  -6   0  413.15    3.55
   9  -6   0  412.51    3.10
   9   6   0  405.66    5.24
   9   6   0  408.68    3.84
   4  11  -1  495.11    4.09
  -4 -11  -1  498.58    4.57
  -4  11  -1  492.79    3.29
   4  11   1  497.42    3.30
   4  11   1  500.61    5.25
  -4 -11  -1  473.10    3.52
  -4  11   1  512.13    3.52
  -4 -11  -1  487.23    4.80
  -4  11   1  488.71    3.43
   4  11  -1  502.69    5.47
   2  -8  -9  496.42    3.39
  -2   8  -9  477.02    2.80
  -2  -8  -9  482.69    3.04
   2   8  -9  505.77    3.84
   2   8   9  514.66    4.39
   2  -8  -9  483.12    3.10
  -2   8  -9  504.69    3.76
  -2  -8  -9  488.18    3.44
  -2  -8  -9  466.54    3.38
   2   8  -9  455.67    4.34
  -2  -8  -9  494.83    2.96
  -2   8  -9  518.59    3.86
  -2   8   9  506.72    3.93
  -2  -8  -9  493.79    4.09
   2   8  -9  483.91    4.12
  -2   8  -9  508.28    3.11
  -6   9  -4   10.48    0.53
  -6   9  -4   10.27    0.68
   6   9   4    9.23    0.86
  -6   9  -4    9.81    0.58
   6   9  -4   10.87    0.90
  -6  -9  -4    9.95    0.84
  -6   9   4    9.67    0.55
  -6   9   4    9.86    0.53
  -6  -9  -4   10.28    0.67
  -6  -9  -4    9.16    0.87
   6   9  -4   10.50    1.07
  -6  -9   4   10.11    0.73
  -6   9  -4    9.63    0.55
   3   0 -12  148.00    2.03
   3   0 -12  146.63    2.11
   3   0 -12  146.03    1.96
  -3   0 -12  140.73    1.94
   3   0 -12  147.87    1.68
  -3   0 -12  136.62    2.14
  -3   0 -12  147.56    1.83
   3   0 -12  140.81    1.91
   3   0 -12  150.53    2.48
  -7   8   4   44.95    1.01
   7   8   4    3.20    0.33
  -7  -8  -4   44.32    1.40
  -7  -8  -4   46.87    1.19
  -7  -8  -4   45.33    1.20
  -7  -8  -4   43.68    1.56
  -7   8  -4   44.89    0.96
   7   8   4   43.41    1.68
  -7   8  -4    3.57    0.33
  -7   8  -4   59.18    1.29
  -7  -8   4   46.61    1.35
  -7   8  -4   50.43    1.27
   7   8  -4   42.61    1.42
  -7   8  -4   45.72    0.96
   8   6  -5  358.69    3.74
   8   6  -5  352.91    4.68
   8  -6  -5  347.61    3.18
  -8   6  -5  347.19    2.68
   8  -6   5  348.00    2.95
  -8  -6  -5  346.62    2.94
  -8  -6  -5  343.73    3.37
   8   6   5  367.08    3.06
  -8   6  -5  359.92    2.58
  -8   6  -5  352.22    3.12
  -8   6   5  359.25    2.82
  -8  -6  -5  359.46    4.04
  -5   0 -11 1315.16    5.05
   5   0 -11 1288.67    5.64
  -5   0 -11 1316.41    5.71
   5   0 -11 1259.09    5.11
   5   0 -11 1260.49    6.10
  -5   0 -11 1274.08    5.79
   5   0 -11 1297.05    5.96
  -5   0 -11 1285.68    5.32
  -4  -8  -8  152.83    1.83
   4   8  -8  154.31    2.48
  -4  -8  -8  162.24    2.15
  -4   8  -8  160.54    2.08
   4   8  -8  158.74    2.59
  -4   8   8  158.25    2.01
   4   8  -8  161.44    2.27
  -4   8  -8  145.57    1.76
   4  -8  -8  153.79    1.72
   4  -8  -8  157.74    1.76
   4   8   8  141.85    2.38
  -4   8  -8  158.60    1.73
  -4  -8  -8  162.89    1.61
   0 -11  -5    2.08    0.43
   0  11   5    2.06    0.41
   0  11  -5    2.79    0.49
   0 -11  -5    1.98    0.57
   0  11   5    2.42    0.54
   0  11  -5    2.25    0.60
   0 -11  -5    1.91    0.40
   0  11  -5    2.14    0.31
   9  -2  -6  298.89    2.64
   9   2  -6  304.47    3.29
  -9  -2  -6  290.31    2.97
  -9  -2  -6  303.92    2.27
   9   2  -6  291.62    2.82
   9  -2   6  292.89    2.53
  -9   2  -6  292.81    2.48
  -9  -2  -6  302.43    3.30
  -9   2   6  300.50    2.49
  -9   2  -6  296.18    3.13
  -9   2  -6  288.74    2.71
   9  -2  -6  298.43    3.27
  -8  -1  -8   41.24    1.30
   8   1  -8   44.76    1.15
  -8   1  -8   42.70    1.11
   8  -1  -8   45.36    1.35
   8   1  -8   45.80    1.26
  -8  -1  -8   41.36    1.17
   8   1  -8   49.58    1.52
   8   1  -8   44.59    1.14
   8  -1  -8   44.00    1.15
  -8  -1  -8   45.47    0.87
   8  -1  -8   42.69    1.05
   4 -10  -5  361.13    2.51
  -4  10  -5  345.62    2.58
  -4 -10  -5  367.39    2.76
  -4  10  -5  369.38    2.67
  -4  10  -5  370.44    3.24
   4  10  -5  351.81    3.72
  -4 -10  -5  365.90    3.80
  -4 -10  -5  356.49    2.83
  -4  10   5  364.66    2.73
  -4 -10  -5  362.87    3.95
  -4  10   5  354.12    3.05
   4  10   5  358.53    3.81
   4  10   5  352.25    3.36
   4  10  -5  351.20    4.26
  -4  10  -5  360.21    2.74
   4 -10  -5  353.12    2.86
   9   6   1  576.72    4.49
   9   6  -1  594.28    6.40
  -9   6  -1  593.80    3.61
  -9  -6   1  581.62    4.33
  -9   6   1  603.61    3.70
  -9  -6  -1  596.61    4.24
  -9   6  -1  607.61    3.95
  -9   6  -1  605.35    2.98
   9   6   1  582.54    6.29
   0 -12   0  477.59    4.11
   0  12   0  485.21    4.30
   0  12   0  471.48    3.40
  -4  -7  -9   37.13    0.95
   4   7  -9   38.99    1.19
   4   7  -9   38.18    1.28
   4   7  -9   36.63    1.34
  -4  -7  -9   33.83    1.21
  -4   7  -9   38.09    0.97
  -4  -7  -9   36.68    0.79
   4  -7  -9   35.49    0.89
  -4  -7  -9   34.84    0.91
  -4   7  -9   34.37    0.88
   4  -7  -9   36.30    0.89
  -4   7  -9   36.60    1.01
  -3   1 -12  179.57    2.33
  -3   1 -12  182.27    2.01
   3   1 -12  180.46    2.08
  -3  -1 -12  176.75    2.16
   3   1 -12  169.32    2.30
   3   1 -12  178.70    2.30
  -3  -1 -12  188.04    2.05
   3  -1 -12  186.11    1.90
   3  -1 -12  188.42    2.30
   3   1 -12  186.15    1.87
   3  -1 -12  182.18    2.21
   3  -1 -12  181.27    2.22
   3  -1 -12  186.99    2.21
  -3  -1 -12  183.23    2.20
  10   2   3   60.24    1.35
  10   2  -3   57.13    1.32
 -10   2   3   60.05    1.25
  10  -2  -3   60.28    1.21
  10   2  -3   60.85    1.55
  10  -2   3   57.89    1.28
 -10   2  -3   56.49    1.43
  10   2   3   59.16    1.79
 -10  -2   3   60.03    1.25
 -10   2  -3   58.60    1.27
  10  -2   3   56.91    1.51
 -10  -2  -3   59.31    1.47
  10  -2  -3   62.06    1.41
   5   1 -11  164.47    2.30
  -5   1 -11  158.21    1.73
   5  -1 -11  161.89    2.10
  -5   1 -11  162.66    2.02
   5  -1 -11  161.92    1.86
   5  -1 -11  161.45    2.13
  -5  -1 -11  155.09    1.99
  -5  -1 -11  163.75    1.79
   5   1 -11  155.38    2.16
   5  -1 -11  162.14    2.03
   5   1 -11  161.78    1.87
  -5   1 -11  165.01    2.03
  -5  -1 -11  160.13    2.15
  -5  -1 -11  159.72    2.03
   6   8  -6   17.54    0.96
   6   8  -6   20.32    1.13
  -6  -8  -6   17.73    0.87
  -6  -8  -6   17.70    0.84
  -6   8   6   16.71    0.63
   6   8   6   16.86    0.85
   6  -8  -6   18.40    0.60
  -6   8  -6   17.64    0.57
   6   8  -6   18.36    1.20
  -6  -8  -6   17.47    0.74
  -6   8  -6   18.20    0.69
  -6   8  -6   17.66    0.73
  -2   9  -8  303.84    2.22
   2   9   8  314.77    3.46
  -2  -9  -8  319.27    3.38
  -2  -9  -8  313.18    2.42
  -2  -9  -8  310.63    2.40
  -2   9  -8  297.71    3.06
   2  -9  -8  310.81    2.46
   2  -9  -8  317.65    2.69
   2   9  -8  306.64    3.61
  -2  -9  -8  316.28    3.01
  -2   9  -8  313.94    2.53
   2  -9  -8  308.13    2.79
   0  10   7   15.58    0.87
   0  10  -7   15.83    0.90
   0 -10  -7   15.08    0.75
   0  10  -7   16.78    0.70
   0 -10  -7   15.78    0.67
  -3 -10  -6  248.75    3.19
   3  10  -6  244.33    3.28
  -3 -10  -6  253.87    3.04
   3  10   6  244.47    2.93
  -3  10   6  257.13    2.75
   3 -10  -6  251.41    2.19
  -3 -10  -6  253.32    2.26
  -3  10  -6  250.60    2.77
  -3 -10  -6  261.67    2.33
   3  10  -6  248.45    3.30
  -3  10  -6  252.64    2.17
  -3  10  -6  254.57    2.15
  -3  10   6  256.20    2.20
   3 -10  -6  247.56    2.48
   3 -10  -6  260.66    2.18
   3  10  -6  261.61    3.21
  10  -3  -2  192.71    2.62
 -10   3  -2  193.53    2.06
 -10  -3   2  189.05    2.28
  10   3  -2  188.94    2.63
  10   3  -2  189.26    3.32
  10  -3   2  189.06    2.18
  10   3   2  189.55    3.34
 -10   3   2  195.64    2.25
  10  -3   2  182.94    2.45
 -10  -3  -2  197.17    2.10
 -10  -3  -2  193.79    2.57
  10   3   2  194.05    2.50
  10  -3  -2  198.29    2.35
   0  12  -1   83.90    1.39
   0 -12  -1   86.40    1.80
   0 -12   1   84.51    1.75
   0  12  -1   82.86    1.83
   0  12   1   81.70    1.77
   0 -12  -1   81.29    1.54
   0  12  -1   84.70    1.56
   0  12   1   83.59    1.52
   1 -11  -5  381.83    2.88
  -1  11   5  365.93    2.92
  -1  11  -5  380.56    3.55
  -1  11   5  374.53    3.52
  -1 -11  -5  351.49    2.85
  -1  11  -5  362.25    2.53
   1 -11  -5  369.86    2.90
  -1  11  -5  358.20    3.15
   1  11   5  369.75    3.31
   1  11  -5  356.92    3.58
   1 -11  -5  363.66    3.39
  -1 -11  -5  370.71    3.45
  -1 -11  -5  362.93    3.60
   1  11  -5  369.87    3.63
   8   4  -7  303.56    2.89
   8   4  -7  307.36    4.04
  -8   4   7  297.88    2.53
  -8  -4  -7  303.22    3.25
  -8  -4  -7  303.45    3.41
  -8   4  -7  309.88    3.05
   8   4  -7  307.15    3.36
   8   4  -7  298.02    2.99
   8  -4  -7  310.06    3.06
   8  -4  -7  304.80    2.52
  -8  -4  -7  299.85    2.47
   1 -12   0   79.26    1.61
  -1  12   0   78.47    1.43
   1  12   0   80.93    1.90
  -1 -12   0   81.28    1.85
  -1  12   0   79.71    1.69
   1 -12   0   76.01    1.48
   1  12   0   76.70    1.37
   7  -6  -7   12.82    0.67
   7  -6  -7   12.16    0.54
   7   6  -7   11.11    0.76
  -7   6  -7   14.05    0.82
  -7   6  -7   12.61    0.61
   7   6  -7   11.86    1.02
   7   6  -7   11.17    0.87
   7   6  -7   13.53    0.70
  -7  -6  -7   11.74    0.74
  -7  -6  -7   11.99    0.83
   2  -7 -10  386.73    2.81
  -2   7 -10  380.02    3.31
   2   7  10  397.32    3.84
   2   7 -10  397.05    3.59
   2  -7 -10  395.30    3.02
  -2  -7 -10  405.62    2.89
   2   7 -10  393.30    3.40
  -2   7 -10  394.90    2.67
  -2  -7 -10  390.73    2.76
  -2   7  10  403.00    3.45
  -2   7 -10  419.44    2.73
  -2   7 -10  416.13    3.31
  -2  -7 -10  392.26    2.64
  -2  -7 -10  401.03    3.26
  -2  -3 -12  219.03    2.23
   2  -3 -12  205.88    2.22
  -2   3 -12  201.28    2.19
  -2  -3 -12  208.40    2.40
  -2  -3 -12  215.22    2.06
   2   3 -12  192.20    2.58
   2  -3 -12  212.13    2.28
  -2   3 -12  205.71    2.18
  -2   3 -12  207.59    2.27
   2  -3 -12  206.96    2.03
  -2   3 -12  209.18    2.21
  -2  -3 -12  209.56    2.03
  -2  -3 -12  200.99    2.29
   2   3 -12  214.72    2.12
   2   3 -12  204.44    2.22
  -7  -9   0  633.57    4.50
   7   9   0  616.34    6.71
  -7   9   0  657.64    3.49
  -7   9   0  606.24    3.66
   7   9   0  638.93    4.79
  -7   9   0  673.50    3.68
   4 -11  -2   95.69    1.40
   4  11  -2   95.52    1.92
  -4 -11  -2   92.32    1.59
  -4  11  -2   95.28    1.59
  -4 -11  -2   93.46    1.54
  -4  11   2   93.89    1.58
  -4  11   2   94.87    1.55
   4  11   2   93.33    2.29
  -4 -11  -2   92.37    2.14
  -4  11  -2   93.70    1.54
  -4 -11  -2   94.15    2.04
  -4 -11   2   95.22    1.70
   4  11   2   92.58    1.54
  -9   4  -5   49.23    1.01
  -9   4  -5   42.68    1.08
   9  -4  -5   44.43    1.25
   9  -4  -5   43.02    0.99
   9   4  -5   43.45    1.70
  -9  -4  -5   41.04    1.39
  -9   4  -5   47.18    1.27
  -9  -4  -5   42.91    1.29
  -9  -4  -5   42.71    1.00
   9   4  -5   45.62    1.21
   9  -4  -5   43.42    1.09
  -9   4   5   41.40    1.00
  -1 -10  -7    9.81    0.68
  -1  10   7   11.70    0.78
   1 -10  -7   10.01    0.58
   1  10  -7    9.31    0.80
  -1  10  -7   10.03    0.46
  -1  10  -7   11.26    0.81
   1 -10  -7    9.45    0.70
   1  10  -7    9.87    0.62
   1  10   7   10.72    0.78
  -1  10  -7   12.00    0.53
   1  10  -7    9.89    0.80
   1 -10  -7   10.69    0.59
  -1  12  -1    5.12    0.50
  -1 -12  -1    4.49    0.53
  -1 -12   1    6.14    0.68
  -1  12   1    5.42    0.62
  -1  12  -1    5.78    0.61
   1 -12  -1    5.17    0.57
   1  12  -1    5.77    0.47
   1  12   1    5.58    0.70
  -1  12   1    5.13    0.53
  -1 -12  -1    5.05    0.67
   1  12   1    5.59    0.49
   1  12  -1    5.21    0.53
   1 -12  -1    5.41    0.53
  -1  12  -1    4.55    0.49
   1  12  -1    5.03    0.74
   0  -6 -11    2.04    0.43
   0   6 -11    1.74    0.28
   0   6  11    1.65    0.45
   0  -6 -11    1.46    0.30
   0   6 -11    1.20    0.47
   0  -6 -11    2.12    0.40
   0   6 -11    1.53    0.37
   0   6 -11    1.30    0.39
  -6   5  -9  119.52    1.66
   6  -5  -9  123.79    1.61
  -6  -5  -9  120.91    1.64
  -6  -5  -9  121.36    2.10
   6   5  -9  126.42    1.78
   6   5  -9  116.89    2.12
  -6  -5  -9  119.01    2.05
   6   5  -9  123.92    2.02
   6  -5  -9  122.80    1.63
  -7   7  -6  104.26    1.68
   7   7   6  107.60    1.85
   7   7  -6  104.59    2.09
   7   7  -6  114.30    2.79
  -7   7   6  100.66    1.43
  -7   7  -6  106.90    1.48
   7  -7  -6  106.21    1.36
  -7  -7  -6  111.90    1.86
   7   7  -6  104.79    1.94
  -7  -7  -6   96.81    1.58
  -7  -7  -6  111.15    2.30
  -7   7  -6  108.95    1.56
  -7  -7  -6  105.98    1.92
  -9  -5  -4   67.64    1.58
   9  -5  -4   68.77    1.52
   9  -5   4   65.42    1.39
  -9  -5   4   67.18    1.52
  -9   5  -4   67.43    1.28
   9   5  -4   67.98    1.67
  -9  -5  -4   69.69    1.35
   9  -5  -4   72.16    1.35
  -9   5  -4   68.11    1.11
  -9  -5  -4   68.18    1.80
  -9   5   4   68.72    1.26
   9   5  -4   68.38    2.17
   9   5   4   64.79    1.99
  -9   5  -4   70.81    1.49
  -7  -9   1  508.57    4.11
  -7   9   1  517.90    3.37
   7   9  -1  472.54    4.23
  -7   9   1  503.31    3.04
  -7   9  -1  512.58    3.08
  -7   9   1  501.53    3.17
   7   9  -1  471.60    5.89
  -7  -9  -1  484.91    3.87
   9   6  -2   60.01    1.59
  -9   6  -2   64.73    1.35
  -9  -6   2   62.61    1.49
  -9  -6  -2   59.28    1.38
  -9   6  -2   60.99    1.01
   9  -6  -2   61.60    1.23
   9   6   2   60.31    1.46
  -9   6  -2   61.91    1.14
  -9  -6  -2   59.47    1.35
   9   6  -2   60.55    2.14
 -10   0  -4    3.51    0.61
 -10   0   4    3.58    0.42
  10   0  -4    3.18    0.45
  10   0  -4    3.85    0.73
  10   0  -4    3.82    0.62
  10   0   4    3.49    0.50
 -10   0  -4    3.77    0.58
  10   0   4    3.34    0.58
   4   9  -7  901.86    5.84
   4  -9  -7  875.18    3.96
   4  -9  -7  890.56    4.02
  -4  -9  -7  883.30    6.12
  -4   9  -7  862.17    4.18
   4  -9  -7  889.23    4.34
   4   9   7  855.02    5.60
  -4   9  -7  886.19    3.98
  -4  -9  -7  898.44    3.91
  -4   9   7  928.47    4.92
   4   9  -7  852.61    6.02
  -4  -9  -7  886.69    4.38
   4   9  -7  890.75    6.17
  -4  -9  -7  886.64    5.31
  -5  -9  -6   14.62    0.56
  -5   9  -6   13.76    0.53
  -5  -9  -6   13.76    0.98
   5   9  -6   13.58    0.93
  -5  -9  -6   13.65    0.66
   5   9   6   13.77    0.82
  -5   9  -6   13.88    0.68
  -5   9  -6   12.85    0.74
  -5   9   6   13.77    0.58
   5   9  -6   14.07    1.02
   5   9  -6   14.22    0.92
  -5   9   6   14.06    0.65
  -5  -9  -6   14.74    0.86
   5  -9  -6   14.31    0.55
   8   2  -8  268.85    2.80
  -8   2  -8  253.69    2.52
  -8  -2  -8  264.86    2.94
   8  -2  -8  254.26    2.44
   8   2  -8  269.58    2.81
  -8  -2  -8  271.95    2.17
  -8   2   8  270.50    2.18
  -8  -2  -8  271.43    2.41
   8   2  -8  268.56    3.02
   3  -2 -12   36.77    1.03
  -3   2 -12   34.75    1.03
  -3   2 -12   34.60    0.99
   3  -2 -12   36.37    1.08
   3  -2 -12   36.82    0.89
   3  -2 -12   38.45    1.04
   3   2 -12   36.79    0.93
  -3  -2 -12   36.29    1.04
   3   2 -12   37.36    1.01
  -3  -2 -12   33.12    0.96
  -3  -2 -12   37.74    1.07
  -3  -2 -12   -0.01    0.07
  -3  -2 -12    7.89    0.39
   3   2 -12   38.31    0.86
   3  -2 -12   36.97    1.08
   3   2 -12   37.04    1.11
  -3   2 -12   37.20    0.95
  -3   2 -12   36.79    1.01
  -3  -5 -11  307.39    2.69
  -3  -5 -11  294.35    2.78
  -3  -5 -11  303.88    2.27
  -3  -5 -11  297.10    2.83
   3  -5 -11  290.11    2.46
   3  -5 -11  313.19    2.59
   3  -5 -11  302.21    3.00
   3  -5 -11  306.36    2.64
   3   5 -11  299.55    2.53
  -3   5 -11  293.21    2.33
  -3   5 -11  289.07    2.51
   3   5 -11  294.13    3.03
   3  -5 -11  320.66    2.67
   3   5 -11  314.65    2.99
  -3   5 -11  306.63    2.53
  -3  -5 -11  302.29    2.52
  -3   5 -11  299.32    2.53
   0   4  12    5.99    0.59
   0  -4 -12    7.04    0.51
   0  -4 -12    6.96    0.50
   0  -4 -12    5.97    0.60
   0   4 -12    8.04    0.50
   0  -4 -12    5.87    0.48
   0   4 -12    6.51    0.62
   0  -4 -12    6.64    0.48
   0   4 -12    6.52    0.55
   0   4 -12    5.86    0.47
   5  -2 -11   19.60    0.78
  -5   2 -11   19.87    0.80
  -5   2 -11   17.82    0.75
  -5   2 -11   19.05    0.64
   5  -2 -11   19.07    0.82
   5  -2 -11   18.90    0.76
  -5   2 -11   17.51    0.82
  -5  -2 -11   17.48    0.82
  -5  -2 -11   17.19    0.66
   5   2 -11   18.86    0.71
   5   2 -11   21.04    0.98
   5   2 -11   18.20    0.83
   5   2 -11   20.80    0.80
  -5  -2 -11   17.85    0.77
   4  -4 -11  376.41    2.95
  -4   4 -11  371.45    2.89
  -4   4 -11  355.62    2.63
  -4  -4 -11  353.69    3.03
   4  -4 -11  372.90    2.92
   4   4 -11  367.32    3.35
   4   4 -11  348.29    3.60
  -4   4 -11  376.14    2.91
   4   4 -11  365.33    2.68
  -4  -4 -11  359.20    3.00
   4  -4 -11  368.40    2.94
  -4   4 -11  348.96    2.95
  -4  -4 -11  363.09    2.99
   4   4 -11  361.73    2.86
   3  11   4  144.47    2.48
  -3  11  -4  143.65    2.09
  -3  11  -4  137.62    1.81
   3  11  -4  139.72    2.66
  -3  11  -4  148.03    1.73
  -3 -11  -4  144.53    1.72
  -3 -11  -4  150.73    1.90
  -3 -11  -4  147.28    2.46
  -3  11   4  147.61    1.83
   3  11  -4  146.30    2.40
   3 -11  -4  150.78    1.73
  -3 -11  -4  136.29    2.43
   3 -11  -4  149.69    1.94
   3  11   4  137.49    2.09
  -3  11   4  143.90    2.04
  -6  10   0   74.81    1.33
  -6  10   0   76.95    1.28
  -6 -10   0   77.52    1.99
   6  10   0   74.25    1.63
  -6 -10   0   74.22    1.55
   6  10   0   78.37    2.40
  -6  10   0   76.94    1.19
   7  -3  -9  105.88    1.57
   7  -3  -9  108.66    1.56
  -7   3  -9   96.46    1.57
  -7   3  -9   99.37    1.59
   7   3  -9  101.51    1.63
   7   3  -9  101.94    1.79
  -7  -3  -9  101.07    1.71
   7   3  -9  102.68    1.89
   7   3  -9   98.12    1.86
  -7  -3  -9  101.22    1.41
  -7   3  -9  101.71    1.71
  -5  10  -4  250.33    2.24
  -5 -10  -4  267.34    2.35
   5  10   4  260.69    2.71
   5  10   4  259.31    3.55
  -5  10  -4  252.06    2.57
   5 -10  -4  271.63    2.29
  -5 -10   4  252.26    2.95
  -5  10  -4  261.19    2.28
  -5  10  -4  263.85    2.31
  -5 -10  -4  264.06    2.59
   5  10  -4  262.73    3.92
  -5  10   4  276.94    2.55
  -5 -10  -4  270.48    3.40
   5  10  -4  260.51    3.23
  -5 -10  -4  271.89    3.52
   0  12  -2    4.53    0.54
   0  12   2    5.31    0.62
   0 -12   2    4.45    0.54
   0 -12  -2    4.61    0.53
   0 -12  -2    5.14    0.64
   0  12  -2    4.33    0.40
   0  12   2    4.39    0.51
  -1  -6 -11  196.07    1.83
   1   6  11  191.79    2.59
  -1  -6 -11  183.35    1.96
  -1   6 -11  191.70    2.16
  -1   6 -11  205.59    2.56
   1   6 -11  190.30    2.31
  -1  -6 -11  188.64    1.92
   1   6 -11  194.56    2.34
  -1  -6 -11  192.24    2.24
   1   6 -11  185.35    2.66
  -1  -6 -11  189.69    2.34
   1  -6 -11  184.30    1.95
  -1   6 -11  197.63    2.20
  -1   6 -11  188.65    1.88
   1  -6 -11  194.20    2.40
   1   6 -11  193.82    1.92
  -1  -6 -11  184.02    1.96
  -1   6  11  196.71    2.50
   1  -6 -11  194.62    1.98
  10   1  -4  152.70    2.80
  10   1   4  144.36    2.57
  10  -1   4  141.12    2.32
  10  -1  -4  149.41    1.95
  10   1   4  149.64    2.00
  10  -1   4  145.88    1.91
  10  -1  -4  149.07    2.56
  10   1  -4  149.00    2.31
  10   1  -4  147.64    2.03
 -10   1  -4  145.04    2.25
 -10  -1   4  148.41    1.91
 -10   1   4  151.17    1.92
 -10  -1  -4  147.05    2.31
  10  -1  -4  150.44    2.22
   6  -3 -10  194.67    2.07
   6   3 -10  190.94    2.45
   6   3 -10  202.09    2.51
  -6  -3 -10  194.43    2.14
  -6   3 -10  193.26    2.11
  -6  -3 -10  200.41    2.00
   6   3 -10  194.81    2.60
  -6  -3 -10  206.09    2.56
  -6  -3 -10  208.08    2.30
   6   3 -10  196.31    2.18
   7   5  -8  134.86    2.12
   7   5  -8  137.47    2.28
  -7  -5  -8  132.51    1.72
  -7  -5  -8  131.56    2.13
   7   5  -8  138.03    2.21
  -7  -5  -8  135.18    2.30
   7   5  -8  140.78    1.99
  -7   5  -8  137.46    1.75
   7  -5  -8  133.82    1.64
 -10   4   0   20.23    0.85
 -10  -4   0   20.19    0.81
  10  -4   0   19.81    0.95
 -10  -4   0   20.89    0.87
  10   4   0   19.27    1.34
  10   4   0   20.62    0.97
  -8  -7  -4    8.99    0.67
   8   7  -4   10.21    1.13
  -8   7   4    9.66    0.56
   8   7   4   10.29    0.99
  -8   7  -4   10.85    0.53
   8  -7  -4   10.61    0.55
   8   7  -4    9.49    0.85
  -8   7   4    8.37    0.54
  -8   7  -4   10.53    0.60
  -8   7  -4   11.05    0.61
  -8   7  -4   11.01    0.54
   4   6 -10  526.18    4.09
  -4  -6 -10  558.80    3.48
  -4  -6 -10  525.94    4.20
   4   6 -10  541.59    4.64
  -4   6 -10  528.21    3.39
  -4   6 -10  542.62    3.34
   4  -6 -10  549.53    3.39
   4  -6 -10  545.86    3.36
  -4  -6 -10  554.78    3.72
   4   6 -10  554.06    4.29
  -4  -6 -10  579.98    2.93
  -4  -6 -10  543.53    3.33
  -4   6 -10  530.31    3.35
  -6 -10  -1  123.28    1.94
  -6  10   1  128.90    1.55
  -6 -10  -1  130.37    2.55
   6  10  -1  125.76    2.18
   6  10  -1  128.19    3.02
  -6  10  -1  128.72    1.49
  -6  10   1  127.44    1.64
  -6 -10   1  129.63    2.04
  -6  10  -1  131.19    1.88
   6  10   1  125.91    2.90
  -6  10  -1  126.72    1.63
  -6  10   1  130.25    1.71
  -8  -8   0    0.15    0.43
   8   8   0    0.51    0.88
  -8   8   0    0.39    0.28
   8   8   0    0.35    0.46
  -8   8   0    0.49    0.34
   1   4 -12  524.70    3.42
   1  -4 -12  514.47    3.87
   1   4 -12  505.14    3.77
   1   4 -12  485.71    4.03
   1  -4 -12  535.73    3.58
  -1   4 -12  512.86    3.41
  -1   4 -12  509.65    3.54
   1  -4 -12  520.70    3.38
   1  -4 -12  528.42    3.46
   1  -4 -12  517.38    3.25
  -1  -4 -12  518.29    3.38
  -1   4 -12  500.32    3.29
  -1  -4 -12  489.54    3.45
  -1   4 -12  539.41    4.05
  -1  -4 -12  526.24    3.26
  -1  -4 -12  513.63    3.34
  -1  -4 -12  506.16    3.78
  -9   3   6   35.75    0.90
   9   3  -6   37.47    1.28
   9   3  -6   41.34    1.62
   9  -3  -6   37.89    1.22
  -9   3  -6   37.06    1.18
  -9  -3  -6   36.86    1.23
   9  -3   6   36.21    0.96
  -9  -3  -6   37.95    0.90
  -9   3  -6   34.40    0.90
   9  -3  -6   36.18    0.96
   9  -3  -6   38.38    1.08
   9   3  -6   38.40    1.12
  -9   3  -6   35.46    1.03
  -9  -3  -6   37.00    1.23
  -1  12   2  243.61    2.82
   1 -12  -2  240.88    2.42
  -1 -12  -2  237.93    3.04
   1  12   2  238.77    3.05
   1 -12  -2  242.13    2.76
  -1  12  -2  238.37    2.27
   1  12   2  232.58    2.55
  -1 -12   2  231.77    2.97
  -1 -12  -2  241.42    2.59
   1  12  -2  235.93    2.15
  -1  12  -2  230.30    2.59
  10  -4  -1  188.86    2.54
  10  -4   1  186.45    2.19
  10  -4  -1  188.91    2.23
 -10  -4   1  181.79    2.26
 -10  -4  -1  186.58    2.21
  10   4   1  188.11    3.46
  10  -4   1  182.49    2.47
  10   4   1  179.89    2.50
 -10  -4  -1  187.22    2.46
  10   4  -1  189.68    2.62
 -10   4   1  187.76    2.23
  -2 -11  -5  345.89    3.60
  -2  11  -5  359.41    2.54
   2 -11  -5  361.42    2.71
  -2  11   5  371.82    3.40
  -2  11   5  358.20    2.80
   2  11  -5  349.46    3.84
   2  11   5  358.15    3.36
  -2  11  -5  350.06    2.91
  -2  11  -5  351.54    3.33
  -2 -11  -5  353.48    3.54
  -2 -11  -5  344.62    2.80
   2 -11  -5  361.92    3.15
   2  11  -5  371.84    3.75
   5   5 -10   98.47    1.82
  -5   5 -10  101.00    1.54
  -5  -5 -10   96.00    1.77
  -5  -5 -10  101.38    1.58
  -5   5 -10  101.49    1.47
   5  -5 -10  102.59    1.50
  -5   5 -10   97.42    1.47
   5   5 -10   93.67    1.98
   5   5 -10  100.80    1.52
   5  -5 -10  103.97    1.48
  -2  12   0    3.58    0.53
   2  12   0    3.81    0.72
  -2  12   0    4.20    0.47
   2  12   0    4.68    0.44
  -2 -12   0    4.62    0.68
   2 -12   0    4.02    0.46
 -10  -3  -3   86.50    1.75
 -10  -3   3   87.45    1.58
  10   3  -3   82.68    1.61
  10   3  -3   81.74    1.84
  10  -3   3   85.08    1.50
  10   3   3   84.78    2.22
 -10  -3  -3   90.84    1.39
  10  -3  -3   90.30    1.64
  10   3   3   88.48    1.65
  10  -3   3   82.12    1.69
 -10   3   3   87.93    1.50
  -7  -9   2  270.72    3.07
  -7   9   2  278.33    2.45
   7   9   2  272.48    4.31
  -7   9  -2  284.25    2.30
  -7   9  -2  279.70    2.43
  -7   9   2  274.27    2.23
  -7  -9  -2  271.12    3.73
  -7   9   2  275.05    2.35
   7   9  -2  281.61    3.32
  -7  -9  -2  273.57    2.88
   7   9  -2  270.19    4.46
  -7   9  -2  278.73    2.42
   8   8   1  174.84    2.47
  -8   8   1  185.77    1.73
   8   8   1  187.06    3.89
  -8   8  -1  182.89    1.78
  -8   8  -1  174.93    2.03
  -8   8   1  180.38    2.00
  -8  -8   1  181.99    2.49
  -8   8   1  178.92    1.98
   8   8  -1  176.95    2.61
  -8  -8  -1  182.60    2.38
  -8   8  -1  176.48    1.96
  -3   8  -9  149.51    2.04
  -3   8  -9  155.28    1.77
  -3   8  -9  157.31    1.68
  -3  -8  -9  154.32    1.93
   3  -8  -9  148.31    1.73
   3  -8  -9  154.79    1.82
  -3  -8  -9  150.64    1.75
  -3   8   9  156.98    2.11
   3   8  -9  155.23    2.20
  -3  -8  -9  152.88    1.62
   3   8  -9  150.18    2.37
   3   8   9  149.47    2.47
  -2 -10  -7  569.35    4.25
  -2  10  -7  576.15    4.27
   2 -10  -7  580.16    3.34
   2  10  -7  571.04    4.65
   2  10  -7  567.58    4.90
  -2 -10  -7  575.18    3.37
   2  10  -7  575.65    4.30
  -2 -10  -7  579.98    3.19
   2 -10  -7  572.52    3.87
  -2  10  -7  584.89    3.08
   2  12   1   82.18    2.00
   2 -12  -1   84.70    1.52
   2  12  -1   85.28    1.33
  -2 -12   1   82.12    1.96
  -2  12  -1   78.98    1.44
   2  12   1   80.96    1.44
  -2  12  -1   82.73    1.42
   2 -12  -1   81.47    1.39
   2  12  -1   83.47    1.60
   2 -12   1   80.86    1.45
  -2 -12  -1   83.63    1.94
   2  12  -1   80.91    2.08
  -2  12   1   85.82    1.63
  -4 -11   3  283.02    2.96
  -4 -11  -3  272.78    3.41
   4  11  -3  278.18    3.28
  -4  11   3  288.43    2.57
   4  11  -3  289.98    4.01
   4  11   3  269.00    3.61
  -4  11  -3  284.65    2.73
  -4  11   3  277.17    2.65
  -4 -11  -3  280.20    2.57
   4  11   3  275.49    2.74
   4 -11  -3  282.24    2.45
  -4  11  -3  267.68    2.43
  -4 -11  -3  278.72    2.60
   4 -11  -3  282.92    2.22
 -10  -2   4  348.13    2.98
 -10   2   4  348.45    2.88
  10  -2   4  341.15    3.46
  10   2  -4  343.94    3.12
  10   2   4  336.59    4.08
  10   2   4  343.59    3.02
  10  -2  -4  354.65    3.22
 -10  -2  -4  345.08    3.48
  10  -2  -4  345.77    3.70
  10  -2   4  335.87    2.87
 -10   2  -4  334.26    2.88
  10  -2  -4  353.63    2.89
  -6  10  -2  202.36    2.06
  -6  10  -2  208.41    2.08
   6  10  -2  207.02    2.86
  -6  10   2  208.57    2.06
  -6 -10  -2  205.50    2.41
  -6 -10  -2  210.00    2.19
  -6  10   2  217.35    2.20
  -6  10   2  212.59    2.03
  -6 -10  -2  211.05    3.19
  -6  10  -2  207.53    1.92
  -6 -10   2  202.61    2.62
  -6  10  -2  215.77    2.34
   6  10   2  195.62    3.49
  -9  -6  -3    2.30    0.42
  -9  -6   3    2.29    0.52
   9   6  -3    1.87    0.63
  -9   6  -3    2.41    0.43
  -9   6  -3    2.95    0.35
   9  -6  -3    1.88    0.50
   9  -6  -3    3.69    0.47
   9   6   3    2.02    0.72
   9  -6   3    1.79    0.43
  -9   6   3    1.94    0.40
  -9   6  -3    2.41    0.43
  -9  -6  -3    1.96    0.46
   3  -9  -8   46.42    1.09
  -3   9  -8   48.93    1.07
   3  -9  -8   45.63    0.99
   3  -9  -8   45.48    1.00
  -3  -9  -8   46.23    1.22
  -3   9   8   49.11    1.24
  -3  -9  -8   46.74    0.99
  -3   9  -8   45.32    1.23
  -3  -9  -8   46.21    1.40
  -3   9  -8   49.88    0.97
  -3  -9  -8   45.38    0.94
  -6   9  -5  518.71    3.16
   6   9   5  516.69    3.87
   6   9  -5  530.58    4.60
   6   9  -5  488.02    5.34
  -6  -9  -5  510.76    3.58
  -6  -9  -5  507.78    4.91
  -6   9  -5  525.96    3.20
  -6   9  -5  520.74    3.59
  -6   9   5  493.26    3.14
  -6   9   5  526.32    3.25
  -6   9  -5  516.29    3.07
  -6  -9  -5  502.82    4.38
   7   8  -5  499.22    5.64
  -7   8  -5  536.84    3.39
  -7  -8  -5  529.79    4.34
   7   8  -5  497.76    4.45
  -7   8   5  497.77    3.20
  -7  -8  -5  510.10    3.68
  -7   8  -5  528.21    3.14
   7   8   5  528.99    3.81
   7   8  -5  492.72    4.10
  -7  -8  -5  521.98    3.99
  -2   6 -11  269.62    2.28
   2   6  11  246.97    3.00
   2  -6 -11  260.06    2.29
  -2   6 -11  248.59    2.39
  -2   6 -11   19.27    0.62
   2  -6 -11  250.31    2.34
   2  -6 -11  246.67    2.35
  -2   6 -11  261.41    2.20
   2  -6 -11  250.42    2.77
   2   6 -11  234.75    3.01
  -2  -6 -11  245.09    2.25
  -2  -6 -11  244.85    2.59
  -2  -6 -11  254.42    2.67
   2   6 -11  249.81    2.71
   2   6 -11  246.05    2.66
  -2   6  11  252.02    2.65
   2   6 -11  252.32    2.21
  -2  -6 -11  256.26    2.16
  -2   6 -11  248.76    2.19
  -2  -6 -11  247.01    2.28
  -9   0  -7  141.17    2.08
   9   0  -7  142.24    1.93
   9   0  -7  151.52    2.63
   9   0  -7  150.91    2.21
  -9   0  -7  148.10    2.31
  -9   0  -7  142.62    1.94
 -10   4   2  113.39    1.73
  10  -4  -2  111.94    1.72
  10  -4   2  108.88    1.88
  10  -4   2  114.07    1.70
 -10  -4  -2  114.82    1.68
  10   4  -2  112.89    2.10
 -10  -4  -2  112.77    1.97
  10   4   2  112.85    2.67
 -10   4  -2  108.06    1.52
 -10  -4   2  111.63    1.83
  10   4  -2  115.21    2.78
  10   4   2  113.18    1.95
   8   3  -8  187.22    2.39
   8   3  -8  198.96    3.08
  -8  -3  -8  190.71    1.90
  -8   3   8  189.09    1.90
  -8   3  -8  186.25    2.09
  -8  -3  -8  192.98    2.01
  -8   3  -8  182.09    2.15
  -8  -3  -8  182.79    2.57
   8   3  -8  184.69    2.40
  -8   3  -8  186.08    2.41
   8  -3  -8  187.22    2.08
   8   3  -8  186.30    2.25
   8   3  -8  190.71    2.60
  -3   7 -10  145.59    1.92
   3   7 -10  148.21    2.15
  -3  -7 -10  152.14    1.77
  -3  -7 -10  156.68    1.74
   3   7  10  146.74    2.40
   3  -7 -10  153.07    1.80
  -3   7 -10  150.70    1.72
  -3  -7 -10  152.30    1.99
   3   7 -10  153.55    2.30
  -3  -7 -10  153.78    2.27
   3  -7 -10  149.12    1.80
  -3  -7 -10  155.34    1.62
  -3   7 -10  151.80    1.69
  -3   7 -10  152.43    1.81
   3   3 -12  156.17    1.93
  -3   3 -12  156.58    1.86
   3   3 -12  155.27    2.20
   3  -3 -12  164.09    1.81
  -3  -3 -12  153.11    2.06
  -3  -3 -12  158.30    2.03
   3  -3 -12  159.40    1.97
  -3   3 -12  157.78    1.98
   3  -3 -12  163.20    2.19
  -3   3 -12  167.11    2.10
  -3   3 -12  160.39    1.94
   3  -3 -12  164.84    2.02
   3  -3 -12  159.77    2.05
   0 -12  -3  103.50    1.61
   0 -12  -3  107.91    1.95
   0  12  -3  101.25    1.93
   0  12  -3  101.50    1.38
   0  12  -3  108.42    1.90
   0  12   3   99.99    1.75
   0  12   3  105.97    1.88
   8   8   2   31.58    1.68
  -8   8   2   35.71    0.95
  -8   8  -2   35.09    0.85
  -8   8   2   33.10    0.75
  -8   8  -2   34.03    0.82
  -8  -8  -2   34.83    1.10
   8   8  -2   33.42    1.26
  -8   8   2   35.25    0.93
   8   8  -2   37.10    1.88
  -8   8  -2   33.56    0.88
  -8   8  -2   34.90    0.96
   8  -8  -2   36.09    0.93
  -8  -8   2   34.16    1.17
  -5  -3 -11  457.51    3.04
  -5  -3 -11  445.24    3.11
  -5  -3 -11  452.25    3.71
   5  -3 -11  444.92    3.27
  -5   3 -11  451.77    3.38
  -5   3 -11  439.44    3.07
  -5   3 -11  474.86    3.41
   5  -3 -11  471.95    3.38
   5   3 -11  475.35    3.78
   5  -3 -11  454.35    3.35
   5   3 -11  467.26    3.29
   5   3 -11  458.43    3.14
   5   3 -11  447.17    4.04
  -5   3 -11  455.53    3.32
  -5  -3 -11  466.02    3.37
   4   0 -12   67.30    1.37
   4   0 -12   67.87    1.21
  -4   0 -12   65.52    1.34
  -4   0 -12   65.09    1.22
  -4   0 -12   70.25    1.39
   4   0 -12   65.83    1.31
  -4   0 -12   65.04    1.54
   4   0 -12   64.44    1.49
   4   0 -12   65.86    1.39
   2  -4 -12   73.28    1.51
   2  -4 -12   68.83    1.32
  -2  -4 -12   70.21    1.26
   2  -4 -12   69.28    1.23
   2   4 -12   68.80    1.62
  -2  -4 -12   68.21    1.23
  -2  -4 -12   66.73    1.41
  -2  -4 -12   70.00    1.19
   2   4 -12   70.25    1.29
   2   4 -12   70.03    1.49
  -2   4 -12   69.50    1.27
   2  -4 -12   71.19    1.33
  -2  -4 -12   71.77    1.37
  -2   4 -12   68.10    1.27
  -2   4 -12   71.86    1.31
  -2   4 -12   72.25    1.33
   9   1  -7  304.20    2.84
   9  -1  -7  302.36    2.75
  -9   1  -7  305.08    2.90
  -9   1   7  306.27    2.47
  -9   1  -7  303.64    2.71
   9   1  -7  317.08    3.87
  -9  -1  -7  308.61    2.96
  -9  -1  -7  292.01    2.95
   9   1  -7  321.06    3.31
   2 -12  -2   47.82    1.07
  -2  12  -2   47.52    1.20
  -2 -12   2   46.96    1.49
   2 -12  -2   46.58    1.17
   2  12  -2   46.45    1.30
  -2  12   2   48.47    1.23
  -2 -12  -2   44.03    1.18
  -2 -12  -2   47.34    1.47
  -2  12  -2   46.30    1.03
  -2  12  -2   43.41    1.18
  -2  12   2   42.62    1.17
   2  12   2   48.24    1.49
   2  12   2   45.30    1.14
  -8   6  -6   13.59    0.70
   8  -6  -6   13.89    0.58
  -8   6  -6   14.00    0.69
   8   6  -6   12.36    0.72
  -8  -6  -6   13.26    0.90
  -8   6  -6   12.33    0.58
  -8   6   6   13.56    0.64
  -8  -6  -6   13.57    0.76
   8  -6  -6   13.75    0.75
   8   6  -6   13.04    1.10
   8   6  -6   12.66    0.71
  -8  -6  -6   12.80    0.65
   4   1 -12  128.73    2.09
   4  -1 -12  131.74    1.97
  -4   1 -12  132.97    2.07
   4  -1 -12  128.67    1.84
   4   1 -12  133.24    1.66
   4  -1 -12  129.43    1.85
   4   1 -12  131.97    1.73
  -4  -1 -12  133.37    1.89
   4   1 -12  129.67    1.98
   4  -1 -12  126.36    1.88
  -4  -1 -12  134.18    1.91
  -4  -1 -12  130.73    1.69
   4  -1 -12  129.34    1.63
  -4   1 -12  130.23    1.67
   1 -12  -3   31.90    1.08
  -1  12   3   33.47    1.03
   1  12  -3   33.99    1.14
  -1 -12  -3   30.23    1.16
   1 -12  -3   29.80    0.89
   1  12   3   32.64    1.17
  -1 -12  -3   30.90    0.97
   1  12   3   31.08    1.03
   1  12  -3   31.74    1.22
   1  12  -3   32.12    0.77
  -1  12  -3   31.45    1.08
  -1  12  -3   32.26    0.84
  -1 -12   3   32.40    1.16
  -1  12  -3   32.04    1.09
   0 -11  -6  114.19    1.77
   0 -11  -6  113.94    1.93
   0  11  -6  117.85    1.86
   0 -11  -6  114.96    1.59
   0  11  -6  114.43    2.07
   0  11   6  113.57    2.03
  -7  -9  -3  175.19    2.26
  -7   9   3  174.02    1.76
  -7   9  -3  172.45    1.87
  -7   9   3  179.29    1.93
  -7  -9   3  171.54    2.46
   7   9   3  173.18    3.23
   7   9  -3  172.21    2.69
  -7   9   3  179.07    1.98
   4 -10  -6  143.57    1.79
  -4  10  -6  138.36    1.62
  -4  10   6  145.82    1.65
  -4  10  -6  133.87    2.00
  -4  10   6  146.53    2.00
   4  10  -6  135.87    2.54
  -4 -10  -6  144.81    1.77
  -4  10  -6  137.89    1.55
  -4 -10  -6  145.55    2.54
  -4 -10  -6  149.98    1.72
  -4 -10  -6  147.36    2.31
   4 -10  -6  142.32    1.60
  -4  10  -6  145.09    1.80
   4  10   6  138.22    2.19
   4  10  -6  137.59    2.40
  -5  11   0  183.99    1.77
  -5  11   0  190.73    2.05
  -5 -11   0  184.95    2.34
  -5  11   0  198.95    2.15
  -5  11   0  185.34    2.10
  -5 -11   0  192.61    2.93
   5  11   0  196.37    3.52
   0   0 -13    0.21    0.41
   0   0 -13    0.50    0.42
   0   0 -13    0.85    0.41
  -8  -5  -7  184.26    2.01
   8   5  -7  178.88    2.28
   8   5  -7  186.86    3.26
   8   5  -7  184.97    2.66
  -8   5   7  188.03    2.01
  -8   5  -7  183.77    1.99
   8   5  -7  175.77    2.37
  -8  -5  -7  176.41    2.47
  -8  -5  -7  187.50    2.77
  -8   5  -7  177.61    2.04
   8  -5  -7  185.75    2.28
   8  -5  -7  184.13    1.95
  -8   5  -7  181.10    2.25
   7   4  -9 1263.94    6.29
  -7  -4  -9 1296.75    5.23
  -7  -4  -9 1302.78    6.42
  -7   4  -9 1284.18    5.44
   7  -4  -9 1297.00    5.29
   7   4  -9 1306.58    6.63
  -7  -4  -9 1209.49    6.32
   7   4  -9 1259.50    6.59
  -7  -4  -9 1243.96    4.95
   7   4  -9 1281.37    5.74
   6   4 -10 1550.26    6.98
  -6  -4 -10 1612.53    5.57
   6   4 -10 1634.71    6.15
   6   4 -10 1604.86    7.09
  -6   4 -10 1557.31    5.87
  -6  -4 -10 1638.91    6.78
   6   4 -10 1541.93    7.46
  -6  -4 -10 1610.38    6.04
   6  -4 -10 1590.09    5.75
   9  -5   5   68.15    1.37
   9  -5  -5   70.29    1.53
  -9   5   5   73.55    1.31
   9  -5  -5   74.83    1.36
  -9   5  -5   74.42    1.20
  -9  -5  -5   74.40    1.63
   9   5  -5   75.43    2.22
  -9   5  -5   75.03    1.53
  -9   5  -5   71.34    1.32
  -9  -5  -5   75.10    1.87
   9  -5  -5   73.54    1.24
   9   5  -5   66.91    1.70
  -9  -5  -5   73.13    1.32
   0   9   9  262.59    3.01
   0   9  -9  260.05    2.94
   0  -9  -9  255.60    2.68
   0  -9  -9  253.15    2.49
   6   7  -8  266.89    3.23
  -6  -7  -8  256.92    2.40
   6   7  -8  250.29    3.11
   6  -7  -8  260.90    2.25
  -6  -7  -8  267.46    2.92
   6   7   8  256.53    3.06
  -6   7  -8  258.53    2.43
   6  -7  -8  261.60    2.20
  -6  -7  -8  258.29    3.30
 -10   0   5  269.36    2.49
 -10   0  -5  266.45    3.06
 -10   0  -5  261.91    2.71
  10   0   5  271.77    2.55
  10   0  -5  271.96    2.69
  10   0  -5  275.74    3.08
  -5 -11   1  933.82    5.24
  -5  11   1  948.58    3.95
  -5 -11   1  948.56    6.36
  -5 -11  -1  942.13    6.46
  -5  11  -1  954.22    4.45
  -5 -11  -1  902.36    4.95
  -5  11  -1 1004.29    4.69
   5  11  -1  913.57    7.47
   5  11  -1  946.40    5.70
  -5  11  -1  983.28    4.18
   5  11   1  907.79    7.28
  -5  11   1  969.37    4.63
  -5  11   1  928.66    4.60
   0   1 -13   62.99    1.39
   0  -1 -13   66.44    1.36
   0  -1 -13   65.61    1.45
   0  -1 -13   62.78    1.32
   0  -1 -13   65.53    1.05
   0  -1 -13   66.00    1.35
   0   1 -13   62.24    1.30
   1  11  -6   34.21    1.10
  -1  11  -6   31.82    0.75
  -1  11  -6   34.03    1.17
  -1  11   6   32.86    1.13
   1 -11  -6   31.96    0.90
   1 -11  -6   32.32    0.89
   1  11  -6   34.84    1.24
  -1 -11  -6   32.04    1.16
   1 -11  -6   30.52    1.04
  -1  11  -6   32.94    0.93
  -1 -11  -6   31.83    1.08
   0  -8 -10   91.85    1.45
   0  -8 -10   89.26    1.56
   0   8  10   96.05    1.85
   0   8 -10  100.24    1.93
   0   8 -10   95.87    1.76
   0   8 -10   95.18    1.29
   0  -8 -10   93.84    1.33
   0  -8 -10   93.70    1.64
  -5  -8  -8  124.42    1.66
  -5  -8  -8   -0.48    0.13
   5   8  -8  129.48    2.28
   5  -8  -8  129.48    1.57
  -5   8  -8  132.11    1.82
   5  -8  -8  127.23    1.56
  -5   8  -8  130.50    1.60
  -5  -8  -8  134.66    1.91
   5   8  -8   -0.03    0.13
   5   8   8  129.58    2.22
   5   8  -8  121.08    2.29
   1   0 -13  902.42    5.04
  -1   0 -13  881.01    4.77
   1   0 -13  889.34    3.78
  -1   0 -13  868.76    4.77
   1   0 -13  906.48    4.91
   1   0 -13  891.98    4.85
  -1   0 -13  905.73    4.80
  -3  11  -5  168.18    1.76
   3 -11  -5  170.80    2.07
  -3  11  -5  163.88    1.86
   3  11   5  160.96    2.30
   3  11   5  163.15    2.36
   3 -11  -5  168.23    1.78
  -3  11  -5  169.28    2.27
  -3 -11  -5  167.46    1.82
   3  11  -5  160.45    2.72
  -3 -11  -5  159.39    2.50
  -3  11   5  169.31    2.22
   3  11  -5  162.92    2.57
  -3  11   5  174.41    1.92
  -3 -11  -5  166.88    1.92
  -9   2   7  213.93    2.08
  -9   2  -7  204.17    2.32
   9   2  -7  207.23    2.43
   9  -2   7  205.98    2.06
   9  -2  -7  219.46    2.89
   9   2  -7  220.92    3.38
  -9   2  -7  209.32    2.23
   9  -2  -7  221.31    2.51
  -9  -2  -7  204.22    2.73
  -9  -2  -7  215.83    1.88
   9   2  -7  215.73    2.78
  -9   2  -7  212.63    2.68
   9  -2  -7  205.87    2.28
  10  -3  -4   51.40    1.25
  10   3   4   49.86    1.24
 -10   3   4   47.63    1.11
  10  -3  -4   50.38    1.10
 -10   3  -4   47.38    1.33
 -10   3  -4   47.97    1.14
 -10  -3   4   47.66    1.20
 -10  -3  -4   52.63    1.03
  10  -3   4   46.24    1.11
  10  -3   4   46.88    1.30
 -10  -3  -4   49.86    1.47
  10   3  -4   46.68    1.24
  10  -3  -4   49.43    1.41
  10   3   4   48.58    1.68
 -10  -3  -4   48.29    1.36
  10   3  -4   50.26    1.79
  -6  10  -3  459.09    3.01
  -6  10   3  461.78    3.02
  -6 -10  -3  452.34    4.45
  -6 -10  -3  450.01    4.59
   6  10  -3  445.05    4.21
  -6  10  -3  466.30    3.38
  -6  10   3  454.28    3.16
  -6  10  -3  462.84    2.93
  -6  10   3  451.92    3.03
  -6 -10  -3  444.92    3.45
  -6 -10   3  454.82    3.91
   5  10   5  224.84    3.04
  -5  10  -5  227.11    2.04
   5  10   5  230.37    2.64
  -5  10   5  228.75    2.16
  -5 -10  -5  245.90    2.13
   5  10  -5  223.74    3.48
  -5  10   5  245.31    2.40
   5  10  -5  230.30    3.06
  -5 -10  -5  228.91    3.23
  -5 -10  -5  229.50    2.34
   5 -10  -5  235.24    1.95
  -5  10  -5  229.31    2.17
  -5 -10   5  231.44    2.85
  -5  10  -5  233.73    2.49
  -5 -10  -5  234.18    3.06
  -9   4   6  813.70    4.11
  -9  -4  -6  830.30    5.71
  -9   4  -6  775.13    4.24
   9   4  -6  818.25    5.48
   9  -4  -6  826.34    5.18
  -9   4  -6  768.32    4.87
  -9  -4  -6  814.90    4.12
   9   4  -6  819.47    6.79
  -9   4  -6  797.43    3.99
   9  -4  -6  802.36    4.19
   3  12   0  114.35    1.52
   3 -12   0  116.52    1.59
  -3 -12   0  118.63    2.36
   3  12   0  113.09    2.50
  -3  12   0  121.29    1.84
  -5   7  -9  157.79    1.79
  -5   7  -9  162.26    1.93
  -5  -7  -9  152.21    2.46
  -5   7  -9  160.47    1.96
   5   7  -9  149.84    2.48
   5   7  -9  155.09    2.43
   5   7   9  152.33    2.45
   5  -7  -9  151.73    1.75
   5  -7  -9  155.82    1.74
  -5  -7  -9  155.61    1.83
   5   7  -9  150.87    2.26
  -7   0 -10  160.86    2.20
  -7   0 -10  165.31    2.03
   7   0 -10  163.82    2.20
  -7   0 -10  165.72    2.16
  -7   0 -10  162.73    2.23
   7   0 -10  167.96    2.16
 -10  -1  -5   61.82    1.43
  10  -1  -5   64.45    1.32
 -10   1  -5   63.23    1.38
  10   1  -5   62.80    1.57
  10  -1   5   64.82    1.27
  10  -1  -5   65.03    1.74
 -10   1   5   67.35    1.28
 -10  -1  -5   65.71    1.58
  10  -1  -5   69.14    1.53
  10   1  -5   63.72    1.37
  10   1  -5   66.50    1.90
  10   1   5   65.72    1.32
   9  -7   0  505.90    3.38
  -9   7   0  496.45    3.51
   9   7   0  500.82    6.04
  -1  -9  -9  212.43    2.01
  -1  -9  -9  218.96    1.97
  -1   9   9  225.00    2.72
  -1  -9  -9  211.85    2.57
   1  -9  -9  219.10    2.35
  -1   9  -9  224.12    2.08
   1   9   9  212.99    2.83
   1  -9  -9  216.06    2.31
  -1   9  -9  216.36    2.62
   1  -9  -9  214.60    2.06
   1   9  -9  219.50    2.77
  -1  -9  -9  214.80    2.34
   6   8  -7  197.42    3.19
  -6  -8  -7  197.79    2.52
  -6  -8  -7  197.40    2.16
  -6   8  -7  190.28    1.96
   6  -8  -7  194.08    1.82
  -6  -8  -7  205.09    2.44
  -6   8  -7  188.85    2.14
   6   8   7  195.24    2.58
   6  -8  -7  198.71    1.87
   0   5 -12  146.02    2.00
   0   5 -12  151.24    1.80
   0  -5 -12  146.86    1.81
   0  -5 -12  147.03    1.82
   0  -5 -12  147.11    1.78
   0  -5 -12  149.67    2.11
   0  -5 -12  145.93    1.83
   0   5 -12  149.11    2.26
   0   5  12  152.73    2.21
 -10  -4  -3   41.01    1.01
  10  -4   3   41.33    1.22
 -10   4  -3   39.82    1.02
  10   4   3   39.86    1.16
  10   4  -3   39.64    1.35
  10  -4  -3   42.28    1.14
 -10  -4   3   41.09    1.15
 -10   4   3   41.73    1.08
 -10   4  -3   39.69    1.20
 -10  -4  -3   41.15    1.24
  10  -4   3   41.60    1.10
  -8   7  -5   96.53    1.37
   8   7  -5  104.08    2.75
  -8   7  -5   99.20    1.48
   8   7  -5   95.83    2.03
   8   7  -5   98.39    1.76
  -8  -7  -5  103.95    1.86
  -8   7  -5  101.27    1.40
  -8  -7  -5  101.24    2.23
  -8   7   5   92.89    1.48
  -8   7   5  102.98    1.51
   1  -1 -13  910.03    4.83
   1  -1 -13  953.09    5.01
  -1  -1 -13  911.36    4.86
   1   1 -13  912.27    5.29
  -1   1 -13  918.50    4.80
   1  -1 -13  965.57    5.06
  -1   1 -13  997.35    5.19
   1  -1 -13  964.17    5.10
   1  -1 -13  958.36    4.04
  -1  -1 -13  897.24    4.67
  -1   1 -13  931.37    4.92
   4   2 -12  525.91    3.96
  -4   2 -12  502.63    3.52
   4   2 -12  519.79    4.24
   4   2 -12  535.53    3.25
  -4  -2 -12  545.44    3.76
   4  -2 -12  546.38    3.83
  -4   2 -12  530.22    3.60
   4  -2 -12  528.11    3.62
  -4   2 -12  546.52    3.35
  -4   2 -12  530.20    3.82
   4  -2 -12  518.98    3.26
   4  -2 -12  531.51    3.80
   4   2 -12  535.18    3.62
   4  -2 -12  536.04    3.76
  -4  -2 -12  519.01    3.69
  -4  -2 -12  526.14    3.30
   4  -5 -11  451.05    3.25
   4  -5 -11  460.07    3.08
  -4   5 -11  469.05    3.03
  -4   5 -11  482.08    3.16
  -4   5 -11  479.26    3.24
   4  -5 -11  479.06    3.24
  -4   5 -11  449.76    3.14
  -4  -5 -11  467.38    3.12
  -4  -5 -11  474.04    3.59
  -4  -5 -11  453.38    3.24
   4   5 -11  457.78    4.17
  -4  -5 -11  465.50    3.45
  -1  -8 -10  105.79    1.54
   1  -8 -10  104.94    1.51
   1   8  10  106.91    2.00
   1   8 -10  108.61    1.74
   1  -8 -10  102.16    1.59
  -1  -8 -10  102.77    1.42
  -1  -8 -10  106.42    1.79
  -1   8  10  110.44    1.91
   1   8 -10  103.49    2.05
   1  -8 -10  101.99    1.46
  -1   8 -10  101.12    1.38
  -1  -8 -10  107.16    1.44
  -1  -8 -10  108.42    1.71
   1   8 -10  106.25    1.31
  -1   8 -10  105.66    1.79
   1   8 -10  109.98    1.92
  -3 -10  -7  555.10    4.28
[truncated: 1,628,168 more chars]
